# Supplementary material for: PI3 kinase pathway regulated miRNome in glioblastoma: identification of miR-326 as a tumour suppressor miRNA
Source: Mol Cancer. 2016 Nov 21;15:74. doi: 10.1186/s12943-016-0557-8 (PMC5117574; doi:10.1186/s12943-016-0557-8)
Supplement: Additional file 1: Table S1. — List of miRNAs significantly regulated upon PI3 kinase pathway inhibition. (XLSX 19 kb) [file 12943_2016_557_MOESM1_ESM.xlsx]

## Sheet: Sheet1
Supplementary table ST1: List of miRNAs significantly regulated upon PI3 kinase pathway inhibition.
S.No	miRNA	U87 UT	U87 LY294002	U87 L2FC	U251 UT	U251 LY294002	U251 L2FC	Avg UT	Avg LY294002	Avg L2FC	p-value
1	hsa-miR-1275	-2.32714	0.747977	3.07512	-2.17905	0.0800059	2.25906	-2.25309	0.413991	2.66709	0.00802842						-2.25309
2	hsa-miR-3686	-1.6793	0.71147	2.39077	-1.42212	0.693428	2.11554	-1.55071	0.702449	2.25316	0.00162868
3	hsa-miR-3201	-0.760287	1.12135	1.88164	-1.67108	0.440605	2.11169	-1.21568	0.780977	1.99666	0.0361935
4	hsa-miR-513a-5p	-1.39929	0.913187	2.31248	-1.18783	-0.120692	1.06714	-1.29356	0.396247	1.68981	0.0426104
5	hsa-miR-3611	-0.670595	1.02505	1.69565	-1.40456	0.209457	1.61402	-1.03758	0.617255	1.65483	0.0472865
6	hsv2-miR-H7-3p	-1.5548	0.773474	2.32827	-0.833583	-0.013565	0.820018	-1.19419	0.379955	1.57414	0.0491553
7	hsa-miR-1246	-0.765252	0.770768	1.53602	-1.5142	0.0973218	1.61152	-1.13973	0.434045	1.57377	0.0444736
8	hsv2-miR-H7-5p	-1.23371	0.427901	1.66161	-0.950201	0.41432	1.36452	-1.09196	0.42111	1.51307	0.00434149
9	hsa-miRPlus-J204*	-1.15162	0.670929	1.82255	-0.868359	0.189635	1.05799	-1.00999	0.430282	1.44027	0.0177963
10	hsa-miR-483-5p	-0.851683	0.452918	1.3046	-0.77869	0.462699	1.24139	-0.815186	0.457809	1.273	0.000417836
11	hsa-miR-326	-1.00936	0.525665	1.53502	-0.752231	0.0114697	0.7637	-0.880794	0.268567	1.14936	0.0286155
12	hsa-miR-627	-0.254223	0.656805	0.911027	-0.84677	0.49704	1.34381	-0.550497	0.576922	1.12742	0.0333736
13	hsa-miRPlus-C1115	-0.676864	0.634405	1.31127	-0.682845	0.240834	0.923679	-0.679855	0.43762	1.11747	0.0148227
14	hsa-miR-3618	-0.727561	0.66903	1.39659	-0.557017	0.160735	0.717752	-0.642289	0.414883	1.05717	0.0293478
15	hsv2-miR-H25	-0.651034	0.566932	1.21797	-0.61747	0.0352615	0.652732	-0.634252	0.301097	0.935349	0.0362001
16	hsa-miR-30c-1*	-0.353717	0.0334719	0.387189	-0.590447	0.0373501	0.627798	-0.472082	0.035411	0.507493	0.0251699
17	hsa-miR-3667-5p	-0.628959	-0.00379211	0.625167	-0.31923	-0.0305957	0.288635	-0.474095	-0.0171939	0.456901	0.0494377
18	hsa-miR-3161	-0.166915	0.106345	0.273261	-0.270999	0.139239	0.410238	-0.218957	0.122792	0.341749	0.0122847
19	hsa-miR-501-5p	-0.0120401	0.284445	0.296485	-0.106153	0.263143	0.369296	-0.0590964	0.273794	0.332891	0.0101829
20	hsa-miR-542-5p	-0.253975	0.124189	0.378165	-0.141307	0.0542778	0.195585	-0.197641	0.0892336	0.286875	0.0247395
21	hsa-miR-4258	0.509718	0.79105	0.281332	0.475036	0.689843	0.214807	0.492377	0.740447	0.24807	0.0217436
22	hsa-miR-551b*	-0.135937	-0.0270701	0.108867	-0.243385	0.0395125	0.282898	-0.189661	0.00622122	0.195882	0.0451188
23	hsa-miR-589	-0.00841764	-1.12974	-1.12132	-0.359242	-0.781546	-0.422304	-0.18383	-0.955643	-0.771813	0.0445255
24	hsa-miR-125a-3p	0.551104	-0.170533	-0.721637	0.415011	0.0557958	-0.359215	0.483057	-0.0573685	-0.540426	0.0274185
25	hsa-miR-431*	0.18563	-0.538135	-0.723765	-0.0646555	-0.40662	-0.341964	0.0604873	-0.472377	-0.532865	0.0318642
26	hsa-miR-205*	0.0805117	-0.632865	-0.713377	-0.253558	-0.583104	-0.329547	-0.086523	-0.607985	-0.521462	0.04541
27	hsa-miR-720	-0.172634	-0.892757	-0.720123	-0.511102	-0.820357	-0.309254	-0.341868	-0.856557	-0.514689	0.0484533
28	hsa-miR-203	0.182561	-0.395302	-0.577863	0.0676514	-0.348927	-0.416579	0.125106	-0.372115	-0.497221	0.00758724
29	kshv-miR-K12-12*	-0.0968329	-0.501752	-0.404919	-0.0755782	-0.604539	-0.528961	-0.0862055	-0.553145	-0.46694	0.00619889
30	hsa-miR-455-3p	0.288962	-0.196364	-0.485326	0.312702	-0.118457	-0.431159	0.300832	-0.157411	-0.458243	0.00390231
31	hsa-miR-3614-3p	1.88918	1.48123	-0.40795	1.72193	1.22948	-0.492447	1.80555	1.35535	-0.450198	0.048311
32	hsa-miR-455-5p	0.611641	-0.00877778	-0.620419	0.346565	0.0877989	-0.258766	0.479103	0.0395106	-0.439592	0.0446902
33	hsa-miR-181a*	0.305733	-0.171442	-0.477175	0.0720215	-0.281491	-0.353513	0.188877	-0.226467	-0.415344	0.0423066
34	hsa-miR-574-5p	0.249111	-0.256116	-0.505226	0.117297	-0.188822	-0.306119	0.183204	-0.222469	-0.405673	0.0158499
35	kshv-miR-K12-5*	-0.0597857	-0.480074	-0.420288	-0.213669	-0.50971	-0.296042	-0.136727	-0.494892	-0.358165	0.0223385
36	hsa-miRPlus-I382*	-0.0163429	-0.483723	-0.46738	-0.114583	-0.31639	-0.201807	-0.065463	-0.400056	-0.334593	0.0373855
37	hsa-let-7e*	0.50821	0.065339	-0.442871	0.405894	0.196075	-0.209819	0.457052	0.130707	-0.326345	0.0295127
38	hsa-miR-605	-0.0117749	-0.432199	-0.420424	-0.174453	-0.370111	-0.195658	-0.0931137	-0.401155	-0.308041	0.0357136
39	hsv2-miR-H5	-0.0739833	-0.484717	-0.410733	-0.153596	-0.358795	-0.205199	-0.11379	-0.421756	-0.307966	0.0269116
40	hsa-miR-708	0.323289	-0.0278477	-0.351136	0.264235	0.0118193	-0.252416	0.293762	-0.00801421	-0.301776	0.00680484
41	hsa-miRPlus-J1003	0.33733	0.0530571	-0.284273	0.423337	0.173843	-0.249494	0.380334	0.11345	-0.266884	0.0346251
42	hsa-miR-718	1.04111	0.831452	-0.209653	1.03127	0.830432	-0.200836	1.03619	0.830942	-0.205245	0.000290005
43	hsa-miR-27a	-0.282361	-0.457548	-0.175187	-0.330164	-0.479367	-0.149203	-0.306262	-0.468457	-0.162195	0.0126252
44	hsa-miR-99a	-0.100443	-0.273283	-0.17284	-0.178622	-0.322888	-0.144266	-0.139532	-0.298085	-0.158553	0.0378494
45	hsa-miR-2116	0.118854	-0.0389459	-0.1578	0.0636219	-0.0460496	-0.109672	0.0912379	-0.0424977	-0.133736	0.0203587
46	hsa-miR-297	0.476572	0.311591	-0.164981	0.422532	0.335159	-0.0873726	0.449552	0.323375	-0.126177	0.0252415
47	hsa-miR-3943	0.544186	0.471965	-0.0722202	0.537097	0.439642	-0.0974553	0.540641	0.455804	-0.0848377	0.0179976
	L2FC: Log2 fold change
