# Supplementary material for: PI3 kinase pathway regulated miRNome in glioblastoma: identification of miR-326 as a tumour suppressor miRNA
Source: Mol Cancer. 2016 Nov 21;15:74. doi: 10.1186/s12943-016-0557-8 (PMC5117574; doi:10.1186/s12943-016-0557-8)
Supplement: Additional file 2: Table S2. — List of miRNAs regulated upon PI3 kinase pathway inhibition and their regulation in GBM. (XLSX 12 kb) [file 12943_2016_557_MOESM2_ESM.xlsx]

## Sheet: Sheet1
Supplementary table ST2: List of miRNAs regulated upon PI3 kinase pathway inhibition and their regulation in GBM
		LY294002 treatment			TCGA miRNA microarraya			Lab miRNA miccroarrayb
S.No	miRNA	Diff. Log2 ratio	p-value	Regulation	Diff. Log2 ratio	p-value	Regulation	Diff. Log2 ratio	p-value	Regulation
1	hsa-miR-1275	2.66709	0.00802842	Up	NA	NA	NA	NA	NA	NA
2	hsa-miR-3686	2.25316	0.00162868	Up	NA	NA	NA	NA	NA	NA
3	hsa-miR-3201	1.99666	0.0361935	Up	NA	NA	NA	NA	NA	NA
4	hsa-miR-513a-5p	1.68981	0.0426104	Up	NA	NA	NA	1.27569	1.5182e-05	Up
5	hsa-miR-3611	1.65483	0.0472865	Up	NA	NA	NA	NA	NA	NA
6	hsv2-miR-H7-3p	1.57414	0.0491553	Up	NA	NA	NA	NA	NA	NA
7	hsa-miR-1246	1.57377	0.0444736	Up	NA	NA	NA	NA	NA	NA
8	hsv2-miR-H7-5p	1.51307	0.00434149	Up	NA	NA	NA	NA	NA	NA
9	hsa-miRPlus-J204*	1.44027	0.0177963	Up	NA	NA	NA	NA	NA	NA
10	hsa-miR-483-5p	1.273	0.000417836	Up	NA	NA	NA	-1.85053	0.0018975	Down
11	hsa-miR-326	1.14936	0.0286155	Up	-0.546617	1.07e-07	Down	-0.54899	0.0222035	Down
12	hsa-miR-627	1.12742	0.0333736	Up	0.0913625	0.00459113	Up	NA	NA	NA
13	hsa-miRPlus-C1115	1.11747	0.0148227	Up	NA	NA	NA	-1.17993	0.000783135	Down
14	hsa-miR-3618	1.05717	0.0293478	Up	NA	NA	NA	NA	NA	NA
15	hsv2-miR-H25	0.935349	0.0362001	Up	NA	NA	NA	NA	NA	NA
16	hsa-miR-589	-0.771813	0.0445255	Down	0.00881517	0.726845	Up	0.119414	0.722613	Up
	a miRNA expression data derived from the TCGA web portal
	b miRNA expression data derived from the microarray experiment carried out previously in the lab; Genome-wide expression profiling identifies deregulated miRNAs in malignant astrocytoma. Modern Pathology, (2010). Soumya AM Rao, Vani Santosh and Kumaravel Somasundaram.
