# Supplementary material for: PI3 kinase pathway regulated miRNome in glioblastoma: identification of miR-326 as a tumour suppressor miRNA
Source: Mol Cancer. 2016 Nov 21;15:74. doi: 10.1186/s12943-016-0557-8 (PMC5117574; doi:10.1186/s12943-016-0557-8)
Supplement: Additional file 3: Table S3. — Raw expression values along with sample information (Sample ID) corresponding to different scatter plots on separate work sheets. (XLSX 5545 kb) [file 12943_2016_557_MOESM3_ESM.xlsx]

## Sheet: a
Differential Log2 ratio values of miR-326 in the TCGA data set (microarray)
S.No	Sample ID	Log2 ratio	Sample type
1	TCGA-06-0673-11A-01T-0345-07	-0.0225253	Control brain
2	TCGA-06-0675-11A-01T-0345-07	0.0187012	Control brain
3	TCGA-06-0676-11A-02T-0345-07	0.188702	Control brain
4	TCGA-06-0678-11A-01T-0345-07	-0.00610665	Control brain
5	TCGA-06-0680-11A-01T-0345-07	-0.149303	Control brain
6	TCGA-06-0681-11A-01T-0345-07	-0.0710433	Control brain
7	TCGA-08-0623-11A-01T-0345-07	-0.0690275	Control brain
8	TCGA-08-0625-11A-01T-0345-07	-0.113614	Control brain
9	TCGA-08-0626-11A-01T-0345-07	0.0191117	Control brain
10	TCGA-08-0627-11A-01T-0345-07	0.205104	Control brain
11	TCGA-02-0001-01C-01T-0179-07	-0.640972	GBM
12	TCGA-02-0003-01A-01T-0179-07	-0.668361	GBM
13	TCGA-02-0004-01A-01T-0301-07	-0.546038	GBM
14	TCGA-02-0006-01B-01T-0179-07	-0.649368	GBM
15	TCGA-02-0007-01A-01T-0179-07	-0.65612	GBM
16	TCGA-02-0009-01A-01T-0179-07	-0.51481	GBM
17	TCGA-02-0010-01A-01T-0179-07	-0.568134	GBM
18	TCGA-02-0011-01B-01T-0179-07	-0.573154	GBM
19	TCGA-02-0014-01A-01T-0179-07	-0.512061	GBM
20	TCGA-02-0015-01A-01T-0301-07	-0.634166	GBM
21	TCGA-02-0016-01A-01T-0301-07	-0.572761	GBM
22	TCGA-02-0021-01A-01T-0179-07	-0.596512	GBM
23	TCGA-02-0023-01B-01T-0301-07	-0.61238	GBM
24	TCGA-02-0024-01B-01T-0179-07	-0.582243	GBM
25	TCGA-02-0025-01A-01T-0301-07	-0.572802	GBM
26	TCGA-02-0026-01B-01T-0301-07	-0.510424	GBM
27	TCGA-02-0027-01A-01T-0179-07	-0.566754	GBM
28	TCGA-02-0028-01A-01T-0179-07	-0.435399	GBM
29	TCGA-02-0033-01A-01T-0179-07	-0.488048	GBM
30	TCGA-02-0034-01A-01T-0179-07	-0.583548	GBM
31	TCGA-02-0037-01A-01T-0179-07	-0.582479	GBM
32	TCGA-02-0038-01A-01T-0179-07	-0.570109	GBM
33	TCGA-02-0039-01A-01T-0301-07	-0.539463	GBM
34	TCGA-02-0043-01A-01T-0179-07	-0.513686	GBM
35	TCGA-02-0047-01A-01T-0179-07	-0.486222	GBM
36	TCGA-02-0048-01A-01T-0301-07	-0.579359	GBM
37	TCGA-02-0051-01A-01T-0301-07	-0.549466	GBM
38	TCGA-02-0052-01A-01T-0179-07	-0.570419	GBM
39	TCGA-02-0054-01A-01T-0179-07	-0.601202	GBM
40	TCGA-02-0055-01A-01T-0179-07	-0.592271	GBM
41	TCGA-02-0057-01A-01T-0179-07	-0.57065	GBM
42	TCGA-02-0058-01A-01T-0179-07	-0.565989	GBM
43	TCGA-02-0059-01A-01T-0301-07	-0.569026	GBM
44	TCGA-02-0060-01A-01T-0179-07	-0.473506	GBM
45	TCGA-02-0064-01A-01T-0195-07	-0.684179	GBM
46	TCGA-02-0068-01A-01T-0301-07	-0.557455	GBM
47	TCGA-02-0069-01A-01T-0195-07	-0.380069	GBM
48	TCGA-02-0070-01A-01T-0301-07	-0.637013	GBM
49	TCGA-02-0071-01A-01T-0195-07	-0.607621	GBM
50	TCGA-02-0074-01A-01T-0195-07	-0.629501	GBM
51	TCGA-02-0075-01A-01T-0195-07	-0.403583	GBM
52	TCGA-02-0079-01A-01T-0309-07	-0.366997	GBM
53	TCGA-02-0080-01A-01T-0195-07	-0.506066	GBM
54	TCGA-02-0083-01A-01T-0195-07	-0.569846	GBM
55	TCGA-02-0084-01A-01T-0309-07	-0.440258	GBM
56	TCGA-02-0085-01A-01T-0195-07	-0.61978	GBM
57	TCGA-02-0086-01A-01T-0195-07	-0.547935	GBM
58	TCGA-02-0087-01A-01T-0283-07	-0.462621	GBM
59	TCGA-02-0089-01A-01T-0195-07	-0.548027	GBM
60	TCGA-02-0099-01A-01T-0195-07	-0.540121	GBM
61	TCGA-02-0102-01A-01T-0195-07	-0.675121	GBM
62	TCGA-02-0104-01A-01T-0301-07	-0.521757	GBM
63	TCGA-02-0106-01A-01T-0283-07	-0.597481	GBM
64	TCGA-02-0107-01A-01T-0195-07	-0.588237	GBM
65	TCGA-02-0111-01A-01T-0283-07	-0.650821	GBM
66	TCGA-02-0113-01A-01T-0195-07	-0.575395	GBM
67	TCGA-02-0114-01A-01T-0195-07	-0.571945	GBM
68	TCGA-02-0115-01A-01T-0195-07	-0.549001	GBM
69	TCGA-02-0116-01A-01T-0195-07	-0.488864	GBM
70	TCGA-02-0258-01A-01T-0283-07	-0.604287	GBM
71	TCGA-02-0260-01A-03T-0283-07	-0.608874	GBM
72	TCGA-02-0266-01A-01T-0283-07	-0.546186	GBM
73	TCGA-02-0269-01B-01T-0283-07	-0.56986	GBM
74	TCGA-02-0271-01A-01T-0283-07	-0.507715	GBM
75	TCGA-02-0281-01A-01T-0283-07	-0.549051	GBM
76	TCGA-02-0285-01A-01T-0283-07	-0.591415	GBM
77	TCGA-02-0289-01A-01T-0283-07	-0.658721	GBM
78	TCGA-02-0290-01A-01T-0283-07	-0.612362	GBM
79	TCGA-02-0317-01A-01T-0283-07	0.833603	GBM
80	TCGA-02-0321-01A-01T-0283-07	-0.544632	GBM
81	TCGA-02-0324-01A-01T-0283-07	-0.55603	GBM
82	TCGA-02-0325-01A-01T-0283-07	-0.485846	GBM
83	TCGA-02-0326-01A-01T-0283-07	-0.497991	GBM
84	TCGA-02-0330-01A-01T-0283-07	-0.607927	GBM
85	TCGA-02-0332-01A-01T-0283-07	-0.551162	GBM
86	TCGA-02-0333-01A-02T-0283-07	-0.530879	GBM
87	TCGA-02-0337-01A-01T-0283-07	-0.532899	GBM
88	TCGA-02-0338-01A-01T-0283-07	-0.37443	GBM
89	TCGA-02-0339-01A-01T-0283-07	-0.573892	GBM
90	TCGA-02-0422-01A-01T-0283-07	-0.704606	GBM
91	TCGA-02-0430-01A-01T-0283-07	-0.582145	GBM
92	TCGA-02-0432-01A-02T-0283-07	-0.540187	GBM
93	TCGA-02-0439-01A-01T-0283-07	-0.498566	GBM
94	TCGA-02-0440-01A-01T-0283-07	-0.545996	GBM
95	TCGA-02-0446-01A-01T-0283-07	-0.532478	GBM
96	TCGA-02-0451-01A-01T-0283-07	-0.537838	GBM
97	TCGA-02-0456-01A-01T-0283-07	-0.56578	GBM
98	TCGA-02-2466-01A-01T-0792-07	-0.539457	GBM
99	TCGA-02-2470-01A-01T-0792-07	-0.47962	GBM
100	TCGA-02-2483-01A-01T-0792-07	-0.599454	GBM
101	TCGA-02-2485-01A-01T-0792-07	-0.484229	GBM
102	TCGA-02-2486-01A-01T-0792-07	-0.636996	GBM
103	TCGA-06-0122-01A-01T-0213-07	-0.234319	GBM
104	TCGA-06-0124-01A-01T-0213-07	-0.389553	GBM
105	TCGA-06-0125-01A-01T-0213-07	-0.536528	GBM
106	TCGA-06-0126-01A-01T-0213-07	-0.591978	GBM
107	TCGA-06-0127-01A-01T-0309-07	-0.407561	GBM
108	TCGA-06-0128-01A-01T-0213-07	-0.563055	GBM
109	TCGA-06-0129-01A-01T-0213-07	0.284284	GBM
110	TCGA-06-0130-01A-01T-0213-07	-0.608708	GBM
111	TCGA-06-0133-01A-02T-0213-07	-0.470628	GBM
112	TCGA-06-0137-01A-02T-0213-07	-0.634415	GBM
113	TCGA-06-0138-01A-01T-0230-07	-0.607558	GBM
114	TCGA-06-0139-01A-01T-0213-07	-0.279009	GBM
115	TCGA-06-0140-01A-01T-0213-07	-0.604668	GBM
116	TCGA-06-0141-01A-01T-0213-07	-0.219908	GBM
117	TCGA-06-0142-01A-01T-0213-07	-0.565782	GBM
118	TCGA-06-0143-01A-01T-0213-07	-0.590466	GBM
119	TCGA-06-0145-01A-05T-0213-07	-0.43905	GBM
120	TCGA-06-0146-01A-01T-0283-07	-0.599354	GBM
121	TCGA-06-0147-01A-01T-0213-07	-0.641953	GBM
122	TCGA-06-0149-01A-05T-0283-07	-0.5504	GBM
123	TCGA-06-0150-01A-01T-0230-07	-0.53819	GBM
124	TCGA-06-0151-01A-01T-0230-07	-0.63811	GBM
125	TCGA-06-0152-01A-02T-0309-07	-0.591547	GBM
126	TCGA-06-0154-01A-02T-0230-07	-0.496319	GBM
127	TCGA-06-0155-01B-01T-0525-07	-0.576959	GBM
128	TCGA-06-0156-01A-01T-0230-07	-0.482856	GBM
129	TCGA-06-0157-01A-01T-0230-07	-0.547523	GBM
130	TCGA-06-0158-01A-01T-0230-07	-0.62268	GBM
131	TCGA-06-0159-01A-01T-0230-07	-0.619178	GBM
132	TCGA-06-0160-01A-01T-0230-07	-0.51349	GBM
133	TCGA-06-0162-01A-01T-0283-07	-0.635298	GBM
134	TCGA-06-0164-01A-01T-0283-07	-0.505186	GBM
135	TCGA-06-0166-01A-01T-0230-07	-0.614478	GBM
136	TCGA-06-0168-01A-01T-0230-07	-0.631737	GBM
137	TCGA-06-0169-01A-01T-0213-07	-0.619495	GBM
138	TCGA-06-0171-01A-01T-0230-07	-0.573403	GBM
139	TCGA-06-0173-01A-01T-0230-07	-0.634981	GBM
140	TCGA-06-0174-01A-01T-0230-07	-0.526445	GBM
141	TCGA-06-0175-01A-01T-0283-07	-0.571596	GBM
142	TCGA-06-0176-01A-02T-0230-07	-0.593176	GBM
143	TCGA-06-0177-01A-01T-0283-07	-0.529521	GBM
144	TCGA-06-0178-01A-01T-0230-07	-0.554702	GBM
145	TCGA-06-0179-01A-03T-0283-07	-0.580226	GBM
146	TCGA-06-0182-01A-01T-0283-07	-0.667827	GBM
147	TCGA-06-0184-01A-01T-0230-07	-0.622436	GBM
148	TCGA-06-0185-01A-01T-0230-07	-0.625465	GBM
149	TCGA-06-0187-01A-01T-0230-07	-0.621702	GBM
150	TCGA-06-0188-01A-01T-0230-07	-0.501503	GBM
151	TCGA-06-0189-01A-01T-0230-07	-0.274615	GBM
152	TCGA-06-0190-01A-01T-0230-07	-0.579134	GBM
153	TCGA-06-0192-01B-01T-0341-07	-0.530768	GBM
154	TCGA-06-0194-01A-01T-0283-07	-0.616552	GBM
155	TCGA-06-0195-01B-01T-0230-07	-0.584924	GBM
156	TCGA-06-0197-01A-02T-0230-07	-0.522798	GBM
157	TCGA-06-0208-01A-01T-0230-07	-0.586456	GBM
158	TCGA-06-0210-01A-01T-0230-07	-0.202449	GBM
159	TCGA-06-0211-01B-01T-0230-07	-0.627919	GBM
160	TCGA-06-0213-01A-01T-0230-07	-0.567597	GBM
161	TCGA-06-0214-01A-02T-0230-07	-0.578036	GBM
162	TCGA-06-0216-01B-01T-0341-07	-0.613177	GBM
163	TCGA-06-0219-01A-01T-0230-07	-0.486907	GBM
164	TCGA-06-0221-01A-01T-0230-07	-0.398241	GBM
165	TCGA-06-0237-01A-02T-0230-07	-0.47928	GBM
166	TCGA-06-0238-01A-02T-0309-07	-0.422248	GBM
167	TCGA-06-0240-01A-02T-0230-07	-0.441106	GBM
168	TCGA-06-0241-01A-02T-0230-07	-0.436172	GBM
169	TCGA-06-0394-01A-01T-0283-07	-0.567438	GBM
170	TCGA-06-0397-01A-01T-0283-07	-0.612943	GBM
171	TCGA-06-0402-01A-01T-0283-07	-0.562812	GBM
172	TCGA-06-0409-01A-02T-0283-07	-0.562089	GBM
173	TCGA-06-0410-01A-01T-0283-07	-0.555221	GBM
174	TCGA-06-0412-01A-01T-0283-07	-0.551861	GBM
175	TCGA-06-0413-01A-01T-0283-07	-0.667196	GBM
176	TCGA-06-0414-01A-01T-0283-07	-0.585787	GBM
177	TCGA-06-0644-01A-02T-0309-07	-0.62273	GBM
178	TCGA-06-0645-01A-01T-0309-07	-0.633921	GBM
179	TCGA-06-0646-01A-01T-0309-07	-0.568044	GBM
180	TCGA-06-0648-01A-01T-0309-07	-0.502252	GBM
181	TCGA-06-0649-01B-01T-0341-07	-0.527281	GBM
182	TCGA-06-0686-01A-01T-0341-07	-0.446634	GBM
183	TCGA-06-0743-01A-01T-0341-07	-0.612868	GBM
184	TCGA-06-0744-01A-01T-0341-07	-0.58848	GBM
185	TCGA-06-0745-01A-01T-0341-07	-0.464138	GBM
186	TCGA-06-0747-01A-01T-0341-07	-0.528432	GBM
187	TCGA-06-0749-01A-01T-0341-07	-0.523499	GBM
188	TCGA-06-0750-01A-01T-0341-07	-0.480072	GBM
189	TCGA-06-0875-01A-01T-0391-07	-0.594189	GBM
190	TCGA-06-0876-01A-01T-0391-07	-0.661391	GBM
191	TCGA-06-0877-01A-01T-0391-07	-0.659291	GBM
192	TCGA-06-0878-01A-01T-0391-07	-0.631208	GBM
193	TCGA-06-0879-01A-01T-0391-07	-0.653486	GBM
194	TCGA-06-0881-01A-02T-0391-07	-0.500314	GBM
195	TCGA-06-0882-01A-01T-0391-07	-0.484639	GBM
196	TCGA-06-0939-01A-01T-1232-07	-0.497427	GBM
197	TCGA-06-1084-01A-01T-0525-07	-0.581744	GBM
198	TCGA-06-1086-01A-02T-0525-07	-0.640821	GBM
199	TCGA-06-1087-01A-02T-0525-07	-0.574694	GBM
200	TCGA-06-1800-01A-01T-0599-07	-0.667057	GBM
201	TCGA-06-1801-01A-02T-0599-07	-0.548954	GBM
202	TCGA-06-1802-01A-01T-0599-07	-0.591007	GBM
203	TCGA-06-1805-01A-01T-0599-07	-0.51368	GBM
204	TCGA-06-2557-01A-01T-0792-07	-0.425571	GBM
205	TCGA-06-2558-01A-01T-0792-07	-0.550892	GBM
206	TCGA-06-2559-01A-01T-0792-07	-0.649478	GBM
207	TCGA-06-2561-01A-02T-0792-07	-0.258032	GBM
208	TCGA-06-2562-01A-01T-0792-07	-0.454883	GBM
209	TCGA-06-2563-01A-01T-0792-07	-0.481336	GBM
210	TCGA-06-2564-01A-01T-0792-07	-0.546762	GBM
211	TCGA-06-2565-01A-01T-0792-07	-0.630938	GBM
212	TCGA-06-2566-01A-01T-0792-07	-0.552324	GBM
213	TCGA-06-2567-01A-01T-0792-07	-0.533771	GBM
214	TCGA-06-2569-01A-01T-0792-07	-0.509411	GBM
215	TCGA-06-2570-01A-01T-0792-07	-0.561151	GBM
216	TCGA-06-5414-01A-01T-1485-07	-0.627493	GBM
217	TCGA-06-5415-01A-01T-1485-07	-0.593627	GBM
218	TCGA-06-5416-01A-01T-1485-07	-0.602653	GBM
219	TCGA-06-5417-01A-01T-1485-07	-0.263495	GBM
220	TCGA-06-5418-01A-01T-1485-07	-0.53069	GBM
221	TCGA-08-0244-01A-01T-0301-07	-0.631668	GBM
222	TCGA-08-0245-01A-01T-0301-07	-0.559998	GBM
223	TCGA-08-0246-01A-01T-0301-07	-0.541249	GBM
224	TCGA-08-0344-01A-01T-0301-07	-0.451842	GBM
225	TCGA-08-0345-01A-01T-0309-07	-0.52783	GBM
226	TCGA-08-0346-01A-01T-0301-07	-0.474726	GBM
227	TCGA-08-0347-01A-01T-0301-07	-0.494133	GBM
228	TCGA-08-0348-01A-01T-0301-07	-0.533314	GBM
229	TCGA-08-0349-01A-01T-0309-07	-0.561356	GBM
230	TCGA-08-0350-01A-01T-0301-07	-0.499073	GBM
231	TCGA-08-0351-01A-01T-0301-07	-0.326381	GBM
232	TCGA-08-0352-01A-01T-0309-07	-0.551541	GBM
233	TCGA-08-0353-01A-01T-0301-07	-0.637043	GBM
234	TCGA-08-0354-01A-01T-0301-07	-0.634077	GBM
235	TCGA-08-0355-01A-01T-0301-07	-0.579512	GBM
236	TCGA-08-0356-01A-01T-0301-07	-0.628592	GBM
237	TCGA-08-0357-01A-01T-0301-07	-0.603367	GBM
238	TCGA-08-0358-01A-01T-0309-07	-0.695212	GBM
239	TCGA-08-0359-01A-01T-0301-07	-0.557741	GBM
240	TCGA-08-0360-01A-01T-0301-07	-0.561814	GBM
241	TCGA-08-0373-01A-01T-0309-07	-0.600681	GBM
242	TCGA-08-0375-01A-01T-0301-07	-0.666522	GBM
243	TCGA-08-0380-01A-01T-0301-07	-0.460318	GBM
244	TCGA-08-0385-01A-01T-0301-07	-0.591882	GBM
245	TCGA-08-0386-01A-01T-0309-07	-0.65516	GBM
246	TCGA-08-0389-01A-01T-0301-07	-0.561168	GBM
247	TCGA-08-0390-01A-01T-0301-07	-0.492693	GBM
248	TCGA-08-0392-01A-01T-0301-07	-0.664853	GBM
249	TCGA-08-0509-01A-01T-0283-07	-0.596907	GBM
250	TCGA-08-0510-01A-01T-0283-07	-0.651489	GBM
251	TCGA-08-0511-01A-01T-0283-07	-0.559535	GBM
252	TCGA-08-0512-01A-01T-0283-07	-0.549856	GBM
253	TCGA-08-0514-01A-01T-0283-07	-0.580419	GBM
254	TCGA-08-0516-01A-01T-0283-07	-0.524663	GBM
255	TCGA-08-0517-01A-01T-0283-07	-0.708211	GBM
256	TCGA-08-0518-01A-01T-0283-07	-0.679613	GBM
257	TCGA-08-0520-01A-01T-0283-07	-0.622917	GBM
258	TCGA-08-0521-01A-01T-0283-07	-0.600149	GBM
259	TCGA-08-0522-01A-01T-0283-07	-0.539983	GBM
260	TCGA-08-0524-01A-01T-0283-07	-0.579887	GBM
261	TCGA-08-0525-01A-01T-0283-07	-0.52207	GBM
262	TCGA-08-0529-01A-02T-0283-07	-0.576141	GBM
263	TCGA-08-0531-01A-01T-0283-07	-0.677211	GBM
264	TCGA-12-0616-01A-01T-0309-07	-0.66841	GBM
265	TCGA-12-0618-01A-01T-0309-07	-0.357692	GBM
266	TCGA-12-0619-01A-01T-0309-07	-0.61483	GBM
267	TCGA-12-0620-01A-01T-0309-07	-0.666591	GBM
268	TCGA-12-0654-01B-01T-0341-07	-0.606943	GBM
269	TCGA-12-0656-01A-01T-0341-07	-0.580594	GBM
270	TCGA-12-0657-01A-01T-0341-07	-0.590305	GBM
271	TCGA-12-0670-01B-01T-0391-07	-0.668314	GBM
272	TCGA-12-0688-01A-02T-0341-07	-0.598045	GBM
273	TCGA-12-0692-01A-01T-0341-07	-0.588203	GBM
274	TCGA-12-0703-01A-02T-0341-07	-0.621316	GBM
275	TCGA-12-0707-01A-01T-0341-07	-0.535561	GBM
276	TCGA-12-0772-01A-01T-0341-07	-0.458241	GBM
277	TCGA-12-0773-01A-01T-0341-07	-0.591925	GBM
278	TCGA-12-0775-01A-01T-0341-07	-0.538681	GBM
279	TCGA-12-0776-01A-01T-0341-07	-0.484161	GBM
280	TCGA-12-0778-01A-01T-0341-07	-0.574163	GBM
281	TCGA-12-0780-01A-01T-0341-07	-0.275877	GBM
282	TCGA-12-0820-01A-01T-0391-07	-0.470687	GBM
283	TCGA-12-0821-01A-01T-0391-07	-0.571905	GBM
284	TCGA-12-0822-01A-01T-0391-07	-0.536706	GBM
285	TCGA-12-0826-01A-01T-0391-07	-0.608092	GBM
286	TCGA-12-0827-01A-01T-0391-07	-0.456269	GBM
287	TCGA-12-0828-01A-01T-0391-07	-0.643459	GBM
288	TCGA-12-0829-01A-01T-0391-07	-0.479697	GBM
289	TCGA-12-1088-01A-01T-0525-07	-0.246451	GBM
290	TCGA-12-1089-01A-01T-0525-07	-0.546306	GBM
291	TCGA-12-1090-01A-01T-0525-07	-0.665255	GBM
292	TCGA-12-1091-01A-01T-0525-07	-0.508235	GBM
293	TCGA-12-1092-01B-01T-0525-07	-0.540009	GBM
294	TCGA-12-1093-01A-01T-0525-07	-0.581455	GBM
295	TCGA-12-1094-01A-01T-0525-07	-0.64595	GBM
296	TCGA-12-1095-01A-01T-0525-07	-0.54152	GBM
297	TCGA-12-1096-01A-01T-0525-07	-0.533233	GBM
298	TCGA-12-1097-01B-01T-0525-07	-0.585055	GBM
299	TCGA-12-1098-01C-01T-0525-07	-0.575204	GBM
300	TCGA-12-1099-01A-01T-0525-07	-0.482216	GBM
301	TCGA-12-1597-01B-01T-0919-07	-0.273939	GBM
302	TCGA-12-1598-01A-01T-0599-07	-0.491846	GBM
303	TCGA-12-1599-01A-01T-0599-07	-0.578975	GBM
304	TCGA-12-1600-01A-01T-0599-07	-0.663225	GBM
305	TCGA-12-1602-01A-01T-0599-07	-0.686024	GBM
306	TCGA-12-3644-01A-01T-0919-07	-0.571787	GBM
307	TCGA-12-3646-01A-01T-0919-07	-0.590793	GBM
308	TCGA-12-3648-01A-01T-0919-07	-0.701509	GBM
309	TCGA-12-3649-01A-01T-0919-07	-0.625176	GBM
310	TCGA-12-3650-01A-01T-0919-07	-0.600912	GBM
311	TCGA-12-3651-01A-01T-0919-07	0.0688156	GBM
312	TCGA-12-3652-01A-01T-0919-07	-0.725103	GBM
313	TCGA-12-3653-01A-01T-0919-07	-0.693159	GBM
314	TCGA-12-5295-01A-01T-1485-07	-0.539819	GBM
315	TCGA-12-5299-01A-02T-1485-07	-0.621005	GBM
316	TCGA-12-5301-01A-01T-1485-07	-0.542923	GBM
317	TCGA-14-0736-01A-01T-0525-07	-0.52791	GBM
318	TCGA-14-0783-01B-01T-0525-07	-0.607395	GBM
319	TCGA-14-0786-01B-01T-0525-07	-0.621632	GBM
320	TCGA-14-0787-01A-01T-0391-07	-0.517231	GBM
321	TCGA-14-0789-01A-01T-0391-07	-0.651413	GBM
322	TCGA-14-0790-01B-01T-0792-07	-0.613325	GBM
323	TCGA-14-0812-01B-01T-0599-07	-0.537993	GBM
324	TCGA-14-0813-01A-01T-0391-07	-0.56415	GBM
325	TCGA-14-0817-01A-01T-0391-07	-0.567429	GBM
326	TCGA-14-0865-01B-01T-0656-07	-0.631901	GBM
327	TCGA-14-0866-01B-01T-0599-07	-0.557373	GBM
328	TCGA-14-0867-01A-01T-0391-07	-0.667032	GBM
329	TCGA-14-0871-01A-01T-0391-07	-0.315935	GBM
330	TCGA-14-1034-01A-01T-0525-07	-0.619659	GBM
331	TCGA-14-1037-01A-01T-0599-07	-0.63146	GBM
332	TCGA-14-1396-01A-01T-0525-07	-0.647609	GBM
333	TCGA-14-1401-01A-01T-0525-07	-0.566795	GBM
334	TCGA-14-1402-01A-01T-0525-07	-0.617807	GBM
335	TCGA-14-1451-01A-01T-0525-07	-0.618231	GBM
336	TCGA-14-1452-01A-01T-0525-07	-0.590357	GBM
337	TCGA-14-1453-01A-01T-0525-07	-0.624703	GBM
338	TCGA-14-1454-01A-01T-0525-07	-0.510784	GBM
339	TCGA-14-1455-01A-01T-0599-07	-0.621391	GBM
340	TCGA-14-1456-01B-01T-0792-07	-0.561281	GBM
341	TCGA-14-1458-01A-01T-0599-07	-0.439335	GBM
342	TCGA-14-1459-01A-01T-0525-07	-0.644566	GBM
343	TCGA-14-1794-01A-01T-0599-07	-0.591453	GBM
344	TCGA-14-1795-01A-01T-0599-07	-0.536571	GBM
345	TCGA-14-1821-01A-01T-0599-07	-0.589804	GBM
346	TCGA-14-1823-01A-01T-0599-07	-0.482015	GBM
347	TCGA-14-1825-01A-01T-0599-07	-0.588939	GBM
348	TCGA-14-1825-01A-01T-0656-07	-0.545187	GBM
349	TCGA-14-1827-01A-01T-0599-07	-0.55784	GBM
350	TCGA-14-1829-01A-01T-0599-07	-0.604148	GBM
351	TCGA-14-2554-01A-01T-0792-07	-0.535384	GBM
352	TCGA-14-2555-01B-01T-0919-07	-0.619647	GBM
353	TCGA-14-3476-01B-01T-1232-07	-0.557299	GBM
354	TCGA-14-3477-01A-01T-0919-07	-0.556395	GBM
355	TCGA-14-4157-01A-01T-1232-07	-0.295196	GBM
356	TCGA-15-0742-01A-01T-0341-07	-0.616685	GBM
357	TCGA-15-1446-01A-01T-0525-07	-0.526798	GBM
358	TCGA-15-1447-01A-01T-0525-07	-0.553454	GBM
359	TCGA-15-1449-01A-01T-0525-07	-0.389311	GBM
360	TCGA-16-0846-01A-01T-0391-07	-0.468613	GBM
361	TCGA-16-0848-01A-01T-0391-07	-0.620362	GBM
362	TCGA-16-0849-01A-01T-0391-07	-0.547009	GBM
363	TCGA-16-0850-01A-01T-0391-07	-0.427555	GBM
364	TCGA-16-0861-01A-01T-0391-07	-0.594347	GBM
365	TCGA-16-1045-01B-01T-0525-07	-0.437948	GBM
366	TCGA-16-1047-01B-01T-0525-07	-0.60803	GBM
367	TCGA-16-1048-01B-01T-1232-07	-0.642631	GBM
368	TCGA-16-1055-01B-01T-0525-07	-0.589072	GBM
369	TCGA-16-1056-01B-01T-0525-07	-0.576276	GBM
370	TCGA-16-1060-01A-01T-0525-07	-0.576424	GBM
371	TCGA-16-1062-01A-01T-0525-07	-0.592634	GBM
372	TCGA-16-1063-01B-01T-0525-07	-0.528111	GBM
373	TCGA-16-1460-01A-01T-0599-07	-0.561872	GBM
374	TCGA-19-0955-01A-02T-0525-07	-0.558311	GBM
375	TCGA-19-0957-01C-01T-0599-07	-0.582666	GBM
376	TCGA-19-0960-01A-02T-0525-07	-0.602974	GBM
377	TCGA-19-0962-01B-01T-0525-07	-0.481908	GBM
378	TCGA-19-0963-01B-01T-0525-07	-0.318946	GBM
379	TCGA-19-0964-01A-01T-0525-07	-0.621267	GBM
380	TCGA-19-1385-01A-02T-0599-07	-0.528864	GBM
381	TCGA-19-1386-01A-01T-0599-07	-0.58373	GBM
382	TCGA-19-1387-01A-01T-0599-07	-0.594557	GBM
383	TCGA-19-1388-01A-01T-0599-07	-0.35109	GBM
384	TCGA-19-1389-01A-01T-0599-07	-0.513311	GBM
385	TCGA-19-1390-01A-01T-0919-07	-0.549366	GBM
386	TCGA-19-1392-01A-01T-0525-07	-0.656671	GBM
387	TCGA-19-1786-01A-01T-0656-07	-0.672911	GBM
388	TCGA-19-1787-01B-01T-0919-07	-0.592589	GBM
389	TCGA-19-1788-01A-01T-0599-07	-0.383563	GBM
390	TCGA-19-1788-01A-01T-0656-07	-0.317221	GBM
391	TCGA-19-1789-01A-01T-0599-07	-0.558332	GBM
392	TCGA-19-1790-01B-01T-1232-07	-0.552529	GBM
393	TCGA-19-1791-01A-01T-0599-07	-0.628587	GBM
394	TCGA-19-2619-01A-01T-0919-07	-0.681928	GBM
395	TCGA-19-2620-01A-01T-0919-07	-0.592413	GBM
396	TCGA-19-2621-01B-01T-0919-07	-0.719583	GBM
397	TCGA-19-2623-01A-01T-0919-07	-0.534439	GBM
398	TCGA-19-2624-01A-01T-0919-07	-0.550369	GBM
399	TCGA-19-2625-01A-01T-0919-07	-0.593904	GBM
400	TCGA-19-2629-01A-01T-0919-07	-0.481537	GBM
401	TCGA-19-2631-01A-01T-1232-07	-0.59391	GBM
402	TCGA-19-4068-01A-01T-1232-07	0.0679574	GBM
403	TCGA-26-1438-01A-01T-0525-07	-0.475216	GBM
404	TCGA-26-1439-01A-01T-1232-07	-0.656305	GBM
405	TCGA-26-1440-01A-01T-0525-07	-0.556992	GBM
406	TCGA-26-1443-01A-01T-0525-07	-0.579748	GBM
407	TCGA-26-1799-01A-02T-0599-07	-0.543671	GBM
408	TCGA-26-1799-01A-02T-0656-07	-0.55133	GBM
409	TCGA-26-5132-01A-01T-1485-07	-0.595938	GBM
410	TCGA-26-5133-01A-01T-1485-07	-0.45063	GBM
411	TCGA-26-5134-01A-01T-1485-07	-0.579815	GBM
412	TCGA-26-5135-01A-01T-1485-07	-0.631615	GBM
413	TCGA-26-5136-01B-01T-1485-07	-0.400752	GBM
414	TCGA-26-5139-01A-01T-1485-07	-0.621927	GBM
415	TCGA-27-1830-01A-01T-0599-07	-0.614326	GBM
416	TCGA-27-1831-01A-01T-0792-07	-0.623644	GBM
417	TCGA-27-1832-01A-01T-0599-07	-0.626391	GBM
418	TCGA-27-1833-01A-01T-0599-07	-0.57816	GBM
419	TCGA-27-1833-01A-01T-0656-07	-0.669683	GBM
420	TCGA-27-1834-01A-01T-0599-07	-0.572687	GBM
421	TCGA-27-1835-01A-01T-0792-07	-0.659591	GBM
422	TCGA-27-1836-01A-01T-0792-07	-0.517781	GBM
423	TCGA-27-1837-01A-01T-0792-07	-0.646828	GBM
424	TCGA-27-1838-01A-01T-0792-07	-0.642302	GBM
425	TCGA-27-2518-01A-01T-0792-07	-0.575597	GBM
426	TCGA-27-2519-01A-01T-0792-07	-0.452249	GBM
427	TCGA-27-2521-01A-01T-0792-07	-0.369975	GBM
428	TCGA-27-2523-01A-01T-0792-07	-0.566322	GBM
429	TCGA-27-2524-01A-01T-0792-07	-0.638764	GBM
430	TCGA-27-2526-01A-01T-0792-07	-0.547153	GBM
431	TCGA-27-2527-01A-01T-0792-07	-0.550399	GBM
432	TCGA-27-2528-01A-01T-0792-07	-0.684907	GBM
433	TCGA-28-1745-01B-01T-0599-07	-0.554625	GBM
434	TCGA-28-1746-01A-01T-0599-07	-0.472944	GBM
435	TCGA-28-1747-01C-01T-0792-07	-0.495384	GBM
436	TCGA-28-1749-01A-01T-0599-07	-0.687321	GBM
437	TCGA-28-1750-01A-01T-0599-07	-0.522776	GBM
438	TCGA-28-1751-01A-02T-0599-07	-0.524224	GBM
439	TCGA-28-1751-01A-02T-0675-07	-0.34969	GBM
440	TCGA-28-1752-01A-01T-0599-07	-0.553842	GBM
441	TCGA-28-1753-01A-01T-0792-07	-0.494076	GBM
442	TCGA-28-1755-01A-01T-0599-07	-0.62212	GBM
443	TCGA-28-1756-01C-01T-0792-07	-0.446742	GBM
444	TCGA-28-1757-01A-02T-0599-07	-0.612561	GBM
445	TCGA-28-1760-01A-01T-0656-07	-0.652612	GBM
446	TCGA-28-2502-01B-01T-0792-07	-0.540135	GBM
447	TCGA-28-2506-01A-02T-0792-07	-0.568221	GBM
448	TCGA-28-2509-01A-01T-0792-07	-0.612756	GBM
449	TCGA-28-2513-01A-01T-0792-07	-0.589538	GBM
450	TCGA-28-2514-01A-02T-0792-07	-0.591108	GBM
451	TCGA-28-5204-01A-01T-1485-07	-0.516578	GBM
452	TCGA-28-5207-01A-01T-1485-07	-0.491966	GBM
453	TCGA-28-5208-01A-01T-1485-07	-0.657199	GBM
454	TCGA-28-5209-01A-01T-1485-07	-0.654989	GBM
455	TCGA-28-5213-01A-01T-1485-07	-0.589837	GBM
456	TCGA-28-5214-01A-01T-1485-07	-0.600585	GBM
457	TCGA-28-5215-01A-01T-1485-07	-0.523581	GBM
458	TCGA-28-5216-01A-01T-1485-07	-0.600572	GBM
459	TCGA-28-5218-01A-01T-1485-07	-0.552933	GBM
460	TCGA-28-5219-01A-01T-1485-07	-0.405182	GBM
461	TCGA-28-5220-01A-01T-1485-07	-0.49407	GBM
462	TCGA-32-1970-01A-01T-0792-07	-0.63215	GBM
463	TCGA-32-1973-01A-01T-1232-07	-0.537223	GBM
464	TCGA-32-1976-01A-01T-0792-07	-0.477903	GBM
465	TCGA-32-1977-01A-01T-1232-07	-0.683445	GBM
466	TCGA-32-1978-01A-01T-1232-07	-0.711571	GBM
467	TCGA-32-1982-01A-01T-0792-07	-0.618361	GBM
468	TCGA-32-1986-01A-01T-0792-07	-0.672202	GBM
469	TCGA-32-1987-01A-01T-1232-07	-0.588036	GBM
470	TCGA-32-1991-01A-01T-1232-07	-0.591047	GBM
471	TCGA-32-2491-01A-01T-1232-07	2.02157	GBM
472	TCGA-32-2494-01A-01T-1232-07	-0.534323	GBM
473	TCGA-32-2495-01A-01T-1232-07	-0.577696	GBM
474	TCGA-32-2615-01A-01T-0919-07	-0.652623	GBM
475	TCGA-32-2616-01A-01T-0919-07	-0.642022	GBM
476	TCGA-32-2632-01A-01T-0919-07	-0.62251	GBM
477	TCGA-32-2634-01A-01T-0919-07	-0.50835	GBM
478	TCGA-32-2638-01A-01T-0919-07	-0.529016	GBM
479	TCGA-32-4208-01A-01T-1232-07	-0.787587	GBM
480	TCGA-32-4209-01A-01T-1232-07	-0.60597	GBM
481	TCGA-32-4210-01A-01T-1232-07	-0.687112	GBM
482	TCGA-32-4211-01A-01T-1232-07	-0.416144	GBM
483	TCGA-32-4213-01A-01T-1232-07	-0.588384	GBM
484	TCGA-32-4719-01A-01T-1232-07	-0.516946	GBM
485	TCGA-32-5222-01A-01T-1485-07	-0.632148	GBM
486	TCGA-41-2571-01A-01T-0919-07	-0.436753	GBM
487	TCGA-41-2572-01A-01T-1232-07	-0.685849	GBM
488	TCGA-41-2573-01A-01T-0919-07	-0.241627	GBM
489	TCGA-41-2575-01A-01T-0919-07	-0.579546	GBM
490	TCGA-41-3392-01A-01T-0919-07	-0.647952	GBM
491	TCGA-41-3393-01A-01T-1232-07	-0.49398	GBM
492	TCGA-41-3915-01A-01T-1232-07	-0.637261	GBM
493	TCGA-41-4097-01A-01T-1232-07	-0.625659	GBM
494	TCGA-76-4925-01A-01T-1485-07	-0.743496	GBM
495	TCGA-76-4926-01B-01T-1485-07	-0.568041	GBM
496	TCGA-76-4927-01A-01T-1485-07	-0.359824	GBM
497	TCGA-76-4928-01B-01T-1485-07	-0.694308	GBM
498	TCGA-76-4929-01A-01T-1485-07	-0.624977	GBM
499	TCGA-76-4931-01A-01T-1485-07	-0.474475	GBM
500	TCGA-76-4932-01A-01T-1485-07	-0.645833	GBM
501	TCGA-76-4934-01A-01T-1485-07	-0.669989	GBM
502	TCGA-76-4935-01A-01T-1485-07	-0.481539	GBM

## Sheet: b
Differential Log2 ratio values of miR-326 in the lab sample cohort (microarray)
S.No	Sample ID	Log2 ratio	Sample type
1	Norm-2	-0.0388899	Control Brain
2	Norm-3	-0.382198	Control Brain
3	Normal 5	0.0319416	Control Brain
4	Normal 6	0.0851452	Control Brain
5	Normal 7	0.0168925	Control Brain
6	Normal 8	0.287109	Control Brain
7	CN29	-0.957539	GBM
8	CN39	-0.431081	GBM
9	CN31	-1.20518	GBM
10	CN32	-0.684904	GBM
11	CN34	0.401428	GBM
12	CN35	-0.261489	GBM
13	CN36	-0.285117	GBM
14	CN37	-0.968041	GBM

## Sheet: c
Differential Log2 ratio values of miR-326 in the qPCR array (assayed by quantitative real time PCR)
S.No	Sample ID	Log2 ratio	Sample type
1	NN01	1.98	Control brain
2	NN02	-1.72	Control brain
3	NN03	0.17	Control brain
4	NN04	1	Control brain
5	NN05	0.14	Control brain
6	NN06	-1.26	Control brain
7	NN07	-0.11	Control brain
8	NN08	-0.21	Control brain
9	GBM 1	-6.85	GBM
10	GBM 2	-2.12	GBM
11	GBM 3	-5.26	GBM
12	GBM 4	-0.38	GBM
13	GBM 5	-5.8	GBM
14	GBM 6	-2.32	GBM
15	GBM 7	-6.03	GBM
16	GBM 8	-3.61	GBM
17	GBM 9	-4.11	GBM
18	GBM 10	-3.17	GBM
19	GBM 11	-4.46	GBM
20	GBM 12	-5.37	GBM
21	GBM 13	-4.03	GBM
22	GBM 14	-2.84	GBM
23	GBM 15	-3.52	GBM
24	GBM 16	-5.11	GBM
25	GBM 17	-5.29	GBM
26	GBM 18	-4.15	GBM
27	GBM 19	-4.31	GBM
28	GBM 20	-4.52	GBM
29	GBM 21	-4.34	GBM
30	GBM 22	-4.39	GBM
31	GBM 23	-5.49	GBM
32	GBM 24	-3.81	GBM
33	GBM 25	-5.38	GBM
34	GBM 26	-3.4	GBM
35	GBM 27	-3.75	GBM
36	GBM 28	-3.21	GBM
37	GBM 29	-3.52	GBM
38	GBM 30	-2.92	GBM
39	GBM 31	-4.76	GBM
40	GBM 32	-3.73	GBM
41	GBM 33	-2.26	GBM
42	GBM 34	-7.48	GBM
43	GBM 35	-2.69	GBM
44	GBM 36	-5.06	GBM
45	GBM 37	-4.47	GBM
46	GBM 38	-3.46	GBM
47	GBM 39	-4.19	GBM
48	GBM 40	-5.56	GBM
49	GBM 41	-2.19	GBM
50	GBM 42	-2.64	GBM
51	GBM 43	-3.35	GBM
52	GBM 44	-3.61	GBM
53	GBM 45	0.7	GBM
54	GBM 46	-4.54	GBM
55	GBM 47	-3.87	GBM
56	GBM 48	-1.06	GBM

## Sheet: d
Differential Log2 ratio values of ARRB1 in the TCGA data set (Affymetrix)
S.No	Sample ID	Log2 ratio	Sample type
1	TCGA-06-0673-11A-01R-0342-01	-0.00686392	Control Brain
2	TCGA-06-0675-11A-01R-0342-01	-0.217579	Control Brain
3	TCGA-06-0676-11A-02R-0342-01	0.438708	Control Brain
4	TCGA-06-0678-11A-01R-0342-01	-0.108534	Control Brain
5	TCGA-06-0680-11A-01R-0342-01	0.292035	Control Brain
6	TCGA-06-0681-11A-01R-0342-01	-0.356945	Control Brain
7	TCGA-08-0623-11A-01R-0342-01	-0.435494	Control Brain
8	TCGA-08-0625-11A-01R-0342-01	0.136247	Control Brain
9	TCGA-08-0626-11A-01R-0342-01	0.0704002	Control Brain
10	TCGA-08-0627-11A-01R-0342-01	0.188025	Control Brain
11	TCGA-02-0001-01C-01R-0177-01	-0.451127	GBM
12	TCGA-02-0003-01A-01R-0177-01	-0.183042	GBM
13	TCGA-02-0004-01A-01R-0298-01	-0.738918	GBM
14	TCGA-02-0007-01A-01R-0177-01	0.58445	GBM
15	TCGA-02-0009-01A-01R-0177-01	0.096743	GBM
16	TCGA-02-0010-01A-01R-0177-01	-0.330604	GBM
17	TCGA-02-0011-01B-01R-0177-01	0.395188	GBM
18	TCGA-02-0014-01A-01R-0177-01	-0.647835	GBM
19	TCGA-02-0015-01A-01R-0298-01	-0.714634	GBM
20	TCGA-02-0016-01A-01R-0298-01	-0.791391	GBM
21	TCGA-02-0021-01A-01R-0177-01	-0.244907	GBM
22	TCGA-02-0023-01B-01R-0298-01	-0.799073	GBM
23	TCGA-02-0024-01B-01R-0177-01	-0.43355	GBM
24	TCGA-02-0025-01A-01R-0298-01	-0.247833	GBM
25	TCGA-02-0026-01B-01R-0298-01	-0.795771	GBM
26	TCGA-02-0027-01A-01R-0177-01	2.55949	GBM
27	TCGA-02-0028-01A-01R-0177-01	1.75661	GBM
28	TCGA-02-0033-01A-01R-0177-01	-0.391973	GBM
29	TCGA-02-0034-01A-01R-0177-01	-0.397994	GBM
30	TCGA-02-0038-01A-01R-0177-01	-0.47325	GBM
31	TCGA-02-0039-01A-01R-0298-01	-0.866009	GBM
32	TCGA-02-0043-01A-01R-0177-01	-0.611021	GBM
33	TCGA-02-0046-01A-01R-0177-01	-0.719803	GBM
34	TCGA-02-0047-01A-01R-0177-01	-0.258228	GBM
35	TCGA-02-0048-01A-01R-0298-01	-1.00547	GBM
36	TCGA-02-0051-01A-01R-0298-01	-0.701097	GBM
37	TCGA-02-0052-01A-01R-0177-01	-0.234096	GBM
38	TCGA-02-0054-01A-01R-0177-01	-0.469056	GBM
39	TCGA-02-0057-01A-01R-0177-01	-0.788582	GBM
40	TCGA-02-0058-01A-01R-0177-01	-0.121704	GBM
41	TCGA-02-0059-01A-01R-0298-01	-0.982774	GBM
42	TCGA-02-0060-01A-01R-0177-01	1.40845	GBM
43	TCGA-02-0064-01A-01R-0202-01	-0.886608	GBM
44	TCGA-02-0068-01A-01R-0298-01	-0.684098	GBM
45	TCGA-02-0069-01A-01R-0202-01	-0.694366	GBM
46	TCGA-02-0070-01A-01R-0298-01	-0.835013	GBM
47	TCGA-02-0071-01A-01R-0202-01	-0.960953	GBM
48	TCGA-02-0074-01A-01R-0202-01	-0.717782	GBM
49	TCGA-02-0075-01A-01R-0202-01	-0.734569	GBM
50	TCGA-02-0079-01A-03R-0306-01	-0.463632	GBM
51	TCGA-02-0080-01A-01R-0202-01	-0.423164	GBM
52	TCGA-02-0083-01A-01R-0202-01	-0.684882	GBM
53	TCGA-02-0084-01A-03R-0306-01	-0.541874	GBM
54	TCGA-02-0085-01A-01R-0202-01	-0.324502	GBM
55	TCGA-02-0086-01A-01R-0202-01	-0.60918	GBM
56	TCGA-02-0087-01A-01R-0280-01	-0.586974	GBM
57	TCGA-02-0089-01A-01R-0202-01	-0.669801	GBM
58	TCGA-02-0099-01A-01R-0202-01	-0.80665	GBM
59	TCGA-02-0102-01A-01R-0202-01	-0.855637	GBM
60	TCGA-02-0104-01A-01R-0298-01	-0.648701	GBM
61	TCGA-02-0106-01A-01R-0280-01	-0.829768	GBM
62	TCGA-02-0107-01A-01R-0202-01	-0.205548	GBM
63	TCGA-02-0111-01A-01R-0280-01	-0.254784	GBM
64	TCGA-02-0113-01A-01R-0202-01	-0.629651	GBM
65	TCGA-02-0114-01A-01R-0202-01	-0.0928632	GBM
66	TCGA-02-0115-01A-01R-0202-01	-0.799373	GBM
67	TCGA-02-0116-01A-01R-0202-01	0.312596	GBM
68	TCGA-02-0258-01A-01R-0280-01	-0.729471	GBM
69	TCGA-02-0260-01A-03R-0280-01	-1.16448	GBM
70	TCGA-02-0266-01A-01R-0280-01	-0.933495	GBM
71	TCGA-02-0269-01B-01R-0280-01	-1.0458	GBM
72	TCGA-02-0271-01A-01R-0280-01	-0.825933	GBM
73	TCGA-02-0281-01A-01R-0280-01	-1.07233	GBM
74	TCGA-02-0285-01A-01R-0280-01	-0.960832	GBM
75	TCGA-02-0289-01A-01R-0280-01	-0.893413	GBM
76	TCGA-02-0290-01A-01R-0280-01	-0.235468	GBM
77	TCGA-02-0317-01A-01R-0280-01	-0.967233	GBM
78	TCGA-02-0321-01A-01R-0280-01	-0.902069	GBM
79	TCGA-02-0324-01A-01R-0280-01	0.299478	GBM
80	TCGA-02-0325-01A-01R-0280-01	-0.924578	GBM
81	TCGA-02-0326-01A-01R-0280-01	-0.65062	GBM
82	TCGA-02-0330-01A-01R-0280-01	-0.810025	GBM
83	TCGA-02-0332-01A-01R-0280-01	-0.574066	GBM
84	TCGA-02-0333-01A-02R-0280-01	-0.470541	GBM
85	TCGA-02-0337-01A-01R-0280-01	-0.923436	GBM
86	TCGA-02-0338-01A-01R-0280-01	-0.75383	GBM
87	TCGA-02-0339-01A-01R-0280-01	-0.827689	GBM
88	TCGA-02-0422-01A-01R-0280-01	-0.817685	GBM
89	TCGA-02-0430-01A-01R-0280-01	-0.993047	GBM
90	TCGA-02-0432-01A-02R-0280-01	-0.763614	GBM
91	TCGA-02-0439-01A-01R-0280-01	-0.21246	GBM
92	TCGA-02-0440-01A-01R-0280-01	-0.824625	GBM
93	TCGA-02-0446-01A-01R-0280-01	-0.778416	GBM
94	TCGA-02-0451-01A-01R-0280-01	-0.450111	GBM
95	TCGA-02-0456-01A-01R-0280-01	-0.649421	GBM
96	TCGA-02-2466-01A-01R-0789-01	-1.12159	GBM
97	TCGA-02-2470-01A-01R-0789-01	-0.50209	GBM
98	TCGA-02-2483-01A-01R-0789-01	-0.904717	GBM
99	TCGA-02-2485-01A-01R-0789-01	-1.04486	GBM
100	TCGA-02-2486-01A-01R-0789-01	-0.894869	GBM
101	TCGA-06-0122-01A-01R-0219-01	-0.78004	GBM
102	TCGA-06-0124-01A-01R-0219-01	-0.976592	GBM
103	TCGA-06-0125-01A-01R-0219-01	-0.907625	GBM
104	TCGA-06-0126-01A-01R-0219-01	-0.951547	GBM
105	TCGA-06-0127-01A-01R-0306-01	-0.198341	GBM
106	TCGA-06-0128-01A-01R-0219-01	-0.830825	GBM
107	TCGA-06-0129-01A-01R-0219-01	-0.918802	GBM
108	TCGA-06-0130-01A-01R-0219-01	-0.326631	GBM
109	TCGA-06-0132-01A-02R-0233-01	-0.217893	GBM
110	TCGA-06-0133-01A-02R-0219-01	-0.754693	GBM
111	TCGA-06-0137-01A-01R-0219-01	-1.02588	GBM
112	TCGA-06-0137-01A-02R-0219-01	-0.762613	GBM
113	TCGA-06-0137-01A-03R-0219-01	-0.967047	GBM
114	TCGA-06-0137-01B-02R-0219-01	-0.558357	GBM
115	TCGA-06-0138-01A-01R-0233-01	-0.945103	GBM
116	TCGA-06-0138-01A-02R-0233-01	-0.874483	GBM
117	TCGA-06-0139-01A-01R-0219-01	-0.524018	GBM
118	TCGA-06-0140-01A-01R-0219-01	-0.939531	GBM
119	TCGA-06-0141-01A-01R-0219-01	-0.670628	GBM
120	TCGA-06-0142-01A-01R-0219-01	0.194792	GBM
121	TCGA-06-0143-01A-01R-0219-01	-0.840775	GBM
122	TCGA-06-0145-01A-01R-0219-01	-0.824008	GBM
123	TCGA-06-0145-01A-02R-0219-01	-0.890212	GBM
124	TCGA-06-0145-01A-03R-0219-01	-1.01873	GBM
125	TCGA-06-0145-01A-04R-0219-01	-1.16282	GBM
126	TCGA-06-0145-01A-05R-0219-01	-0.626558	GBM
127	TCGA-06-0145-01A-06R-0219-01	-0.683127	GBM
128	TCGA-06-0146-01A-01R-0280-01	-0.758165	GBM
129	TCGA-06-0147-01A-01R-0219-01	-0.129324	GBM
130	TCGA-06-0148-01A-01R-0219-01	-0.794543	GBM
131	TCGA-06-0148-01A-03R-0233-01	-0.780178	GBM
132	TCGA-06-0148-01A-04R-0233-01	-0.932341	GBM
133	TCGA-06-0148-01A-05R-0233-01	-0.988417	GBM
134	TCGA-06-0149-01A-05R-0280-01	-0.478021	GBM
135	TCGA-06-0152-01A-02R-0306-01	-0.681348	GBM
136	TCGA-06-0154-01A-02R-0233-01	-0.97496	GBM
137	TCGA-06-0154-01A-03R-0233-01	-1.10814	GBM
138	TCGA-06-0155-01B-01R-0522-01	-0.79504	GBM
139	TCGA-06-0156-01A-01R-0233-01	-0.950994	GBM
140	TCGA-06-0156-01A-02R-0233-01	-0.933488	GBM
141	TCGA-06-0156-01A-03R-0233-01	-0.92923	GBM
142	TCGA-06-0157-01A-01R-0233-01	-0.836124	GBM
143	TCGA-06-0158-01A-01R-0233-01	-0.730031	GBM
144	TCGA-06-0160-01A-01R-0233-01	-0.369899	GBM
145	TCGA-06-0162-01A-01R-0280-01	-0.575634	GBM
146	TCGA-06-0164-01A-01R-0280-01	-0.408845	GBM
147	TCGA-06-0166-01A-01R-0233-01	-0.78563	GBM
148	TCGA-06-0167-01A-01R-0233-01	-0.495523	GBM
149	TCGA-06-0168-01A-01R-0233-01	-0.783313	GBM
150	TCGA-06-0168-01A-02R-0233-01	-0.736724	GBM
151	TCGA-06-0169-01A-01R-0219-01	-0.748447	GBM
152	TCGA-06-0171-01A-02R-0233-01	-0.825303	GBM
153	TCGA-06-0173-01A-01R-0233-01	-0.728819	GBM
154	TCGA-06-0174-01A-01R-0233-01	-1.08159	GBM
155	TCGA-06-0175-01A-01R-0280-01	-0.508884	GBM
156	TCGA-06-0176-01A-02R-0233-01	-0.716107	GBM
157	TCGA-06-0176-01A-03R-0233-01	-0.801171	GBM
158	TCGA-06-0177-01A-01R-0280-01	-0.665981	GBM
159	TCGA-06-0178-01A-01R-0233-01	-0.767033	GBM
160	TCGA-06-0179-01A-02R-0280-01	-0.195191	GBM
161	TCGA-06-0182-01A-01R-0280-01	-0.849204	GBM
162	TCGA-06-0184-01A-01R-0233-01	-0.814694	GBM
163	TCGA-06-0185-01A-01R-0233-01	-0.895413	GBM
164	TCGA-06-0187-01A-01R-0233-01	-1.18941	GBM
165	TCGA-06-0188-01A-01R-0233-01	-0.492729	GBM
166	TCGA-06-0189-01A-05R-0233-01	-0.758423	GBM
167	TCGA-06-0190-01A-01R-0233-01	-0.720669	GBM
168	TCGA-06-0192-01B-01R-0338-01	-0.850703	GBM
169	TCGA-06-0194-01A-01R-0280-01	-0.581279	GBM
170	TCGA-06-0195-01B-01R-0233-01	-0.848646	GBM
171	TCGA-06-0197-01A-02R-0233-01	-0.783162	GBM
172	TCGA-06-0201-01A-01R-0233-01	-0.364077	GBM
173	TCGA-06-0206-01A-01R-0233-01	-0.706898	GBM
174	TCGA-06-0208-01A-01R-0233-01	-0.881345	GBM
175	TCGA-06-0208-01B-01R-0233-01	-1.01183	GBM
176	TCGA-06-0210-01A-01R-0233-01	-1.12852	GBM
177	TCGA-06-0211-01A-01R-0233-01	-0.877053	GBM
178	TCGA-06-0211-01B-01R-0233-01	-0.77863	GBM
179	TCGA-06-0213-01A-01R-0233-01	-0.689924	GBM
180	TCGA-06-0214-01A-02R-0233-01	-0.426481	GBM
181	TCGA-06-0216-01B-01R-0338-01	-0.881972	GBM
182	TCGA-06-0219-01A-01R-0233-01	-0.406926	GBM
183	TCGA-06-0221-01A-01R-0233-01	-0.69627	GBM
184	TCGA-06-0237-01A-02R-0233-01	-0.710375	GBM
185	TCGA-06-0238-01A-02R-0306-01	-0.516322	GBM
186	TCGA-06-0240-01A-02R-0233-01	0.291124	GBM
187	TCGA-06-0241-01A-02R-0233-01	-0.816682	GBM
188	TCGA-06-0394-01A-01R-0280-01	-0.772876	GBM
189	TCGA-06-0397-01A-01R-0280-01	-0.748753	GBM
190	TCGA-06-0402-01A-01R-0280-01	-0.687993	GBM
191	TCGA-06-0409-01A-02R-0280-01	-0.666561	GBM
192	TCGA-06-0410-01A-01R-0280-01	-0.904332	GBM
193	TCGA-06-0412-01A-01R-0280-01	-0.859418	GBM
194	TCGA-06-0413-01A-01R-0280-01	-0.536331	GBM
195	TCGA-06-0414-01A-01R-0280-01	-0.650768	GBM
196	TCGA-06-0644-01A-02R-0306-01	-0.485675	GBM
197	TCGA-06-0645-01A-01R-0306-01	-0.21061	GBM
198	TCGA-06-0646-01A-01R-0306-01	-0.711767	GBM
199	TCGA-06-0648-01A-01R-0306-01	-0.42079	GBM
200	TCGA-06-0649-01B-01R-0338-01	-0.585658	GBM
201	TCGA-06-0650-01A-02R-1698-01	-0.189377	GBM
202	TCGA-06-0686-01A-01R-0338-01	-0.838518	GBM
203	TCGA-06-0743-01A-01R-0338-01	-0.873358	GBM
204	TCGA-06-0744-01A-01R-0338-01	-0.455511	GBM
205	TCGA-06-0745-01A-01R-0338-01	-1.01921	GBM
206	TCGA-06-0747-01A-01R-0338-01	-0.955301	GBM
207	TCGA-06-0749-01A-01R-0338-01	-0.724779	GBM
208	TCGA-06-0750-01A-01R-0338-01	-0.776103	GBM
209	TCGA-06-0875-01A-01R-0389-01	-0.738496	GBM
210	TCGA-06-0876-01A-01R-0389-01	-0.646561	GBM
211	TCGA-06-0877-01A-01R-0389-01	-0.700643	GBM
212	TCGA-06-0878-01A-01R-0389-01	-0.835256	GBM
213	TCGA-06-0879-01A-01R-0389-01	-0.765522	GBM
214	TCGA-06-0881-01A-02R-0389-01	0.274299	GBM
215	TCGA-06-0882-01A-01R-0389-01	-0.732441	GBM
216	TCGA-06-0939-01A-01R-1230-01	-0.300466	GBM
217	TCGA-06-1084-01A-01R-0522-01	-0.721352	GBM
218	TCGA-06-1086-01A-02R-0522-01	-1.00007	GBM
219	TCGA-06-1087-01A-02R-0522-01	-0.931914	GBM
220	TCGA-06-1800-01A-01R-0596-01	-0.967563	GBM
221	TCGA-06-1801-01A-02R-0596-01	-0.849433	GBM
222	TCGA-06-1802-01A-01R-0596-01	-0.988769	GBM
223	TCGA-06-1804-01A-01R-1698-01	-0.0236511	GBM
224	TCGA-06-1805-01A-01R-0596-01	-0.700155	GBM
225	TCGA-06-2557-01A-01R-0789-01	-0.363881	GBM
226	TCGA-06-2558-01A-01R-0789-01	-0.745537	GBM
227	TCGA-06-2559-01A-01R-0789-01	-0.843328	GBM
228	TCGA-06-2561-01A-02R-0789-01	-0.870958	GBM
229	TCGA-06-2562-01A-01R-0789-01	-0.799191	GBM
230	TCGA-06-2563-01A-01R-0789-01	-1.06406	GBM
231	TCGA-06-2564-01A-01R-0789-01	-0.778629	GBM
232	TCGA-06-2565-01A-01R-0789-01	-1.0541	GBM
233	TCGA-06-2566-01A-01R-0789-01	-0.873579	GBM
234	TCGA-06-2567-01A-01R-0789-01	-0.763971	GBM
235	TCGA-06-2569-01A-01R-0789-01	-0.641742	GBM
236	TCGA-06-2570-01A-01R-0789-01	-0.929171	GBM
237	TCGA-06-5408-01A-01R-1698-01	-0.869282	GBM
238	TCGA-06-5410-01A-01R-1698-01	0.78433	GBM
239	TCGA-06-5411-01A-01R-1698-01	-0.216119	GBM
240	TCGA-06-5412-01A-01R-1698-01	-0.36786	GBM
241	TCGA-06-5413-01A-01R-1698-01	-0.342496	GBM
242	TCGA-06-5414-01A-01R-1482-01	-0.575646	GBM
243	TCGA-06-5415-01A-01R-1482-01	-0.88237	GBM
244	TCGA-06-5416-01A-01R-1482-01	-0.674729	GBM
245	TCGA-06-5417-01A-01R-1482-01	-0.800009	GBM
246	TCGA-06-5418-01A-01R-1482-01	-0.865341	GBM
247	TCGA-06-5856-01A-01R-1698-01	-0.374549	GBM
248	TCGA-06-5858-01A-01R-1698-01	-0.845746	GBM
249	TCGA-06-5859-01A-01R-1698-01	-0.398604	GBM
250	TCGA-06-6389-01A-13R-1698-01	-0.367409	GBM
251	TCGA-06-6390-01A-13R-1698-01	-0.49939	GBM
252	TCGA-06-6391-01A-13R-1698-01	-0.537715	GBM
253	TCGA-08-0244-01A-01R-0298-01	-1.05686	GBM
254	TCGA-08-0245-01A-01R-0298-01	-0.801112	GBM
255	TCGA-08-0246-01A-01R-0298-01	-0.698139	GBM
256	TCGA-08-0344-01A-01R-0298-01	-0.575706	GBM
257	TCGA-08-0345-01A-01R-0306-01	-0.491443	GBM
258	TCGA-08-0346-01A-01R-0298-01	-0.849353	GBM
259	TCGA-08-0347-01A-01R-0298-01	-0.607457	GBM
260	TCGA-08-0348-01A-01R-0298-01	-0.360393	GBM
261	TCGA-08-0349-01A-01R-0306-01	-0.241343	GBM
262	TCGA-08-0350-01A-01R-0298-01	-0.887511	GBM
263	TCGA-08-0351-01A-01R-0298-01	-0.327056	GBM
264	TCGA-08-0352-01A-01R-0306-01	-0.74327	GBM
265	TCGA-08-0353-01A-01R-0298-01	-0.845968	GBM
266	TCGA-08-0354-01A-01R-0298-01	-0.724221	GBM
267	TCGA-08-0355-01A-01R-0298-01	-0.636518	GBM
268	TCGA-08-0356-01A-01R-0298-01	-0.419603	GBM
269	TCGA-08-0357-01A-01R-0298-01	-0.34702	GBM
270	TCGA-08-0358-01A-01R-0306-01	-0.761435	GBM
271	TCGA-08-0359-01A-01R-0298-01	-0.676367	GBM
272	TCGA-08-0360-01A-01R-0298-01	-0.821254	GBM
273	TCGA-08-0373-01A-01R-0306-01	-0.744528	GBM
274	TCGA-08-0375-01A-01R-0298-01	-0.740995	GBM
275	TCGA-08-0380-01A-01R-0298-01	-0.521677	GBM
276	TCGA-08-0385-01A-01R-0298-01	-0.836563	GBM
277	TCGA-08-0386-01A-01R-0306-01	-0.825595	GBM
278	TCGA-08-0389-01A-01R-0298-01	-0.801844	GBM
279	TCGA-08-0390-01A-01R-0298-01	-0.126279	GBM
280	TCGA-08-0392-01A-01R-0298-01	-0.733384	GBM
281	TCGA-08-0509-01A-01R-0280-01	-0.286335	GBM
282	TCGA-08-0510-01A-01R-0280-01	-0.479479	GBM
283	TCGA-08-0511-01A-01R-0280-01	-0.678455	GBM
284	TCGA-08-0512-01A-01R-0280-01	-0.743122	GBM
285	TCGA-08-0514-01A-01R-0280-01	-0.787699	GBM
286	TCGA-08-0516-01A-01R-0280-01	-0.841599	GBM
287	TCGA-08-0517-01A-01R-0280-01	-0.648567	GBM
288	TCGA-08-0518-01A-01R-0280-01	-0.845272	GBM
289	TCGA-08-0520-01A-01R-0280-01	-0.787261	GBM
290	TCGA-08-0521-01A-01R-0280-01	-0.810249	GBM
291	TCGA-08-0522-01A-01R-0280-01	-0.637498	GBM
292	TCGA-08-0524-01A-01R-0280-01	-0.528261	GBM
293	TCGA-08-0525-01A-01R-0280-01	-0.797698	GBM
294	TCGA-08-0529-01A-02R-0280-01	-0.903591	GBM
295	TCGA-08-0531-01A-01R-0280-01	-0.755444	GBM
296	TCGA-12-0616-01A-01R-0306-01	-0.941461	GBM
297	TCGA-12-0618-01A-01R-0306-01	-0.774601	GBM
298	TCGA-12-0619-01A-01R-0306-01	-0.764834	GBM
299	TCGA-12-0620-01A-01R-0306-01	-0.32357	GBM
300	TCGA-12-0654-01B-01R-0338-01	-0.89754	GBM
301	TCGA-12-0656-01B-01R-0338-01	-0.538201	GBM
302	TCGA-12-0657-01A-01R-0338-01	-0.86976	GBM
303	TCGA-12-0670-01B-01R-0389-01	-0.767511	GBM
304	TCGA-12-0688-01A-02R-0338-01	-0.855905	GBM
305	TCGA-12-0692-01A-01R-0338-01	-0.806539	GBM
306	TCGA-12-0703-01A-02R-0338-01	-0.912222	GBM
307	TCGA-12-0707-01A-01R-0338-01	-0.536981	GBM
308	TCGA-12-0772-01A-01R-0338-01	-0.715585	GBM
309	TCGA-12-0773-01A-01R-0338-01	-0.740116	GBM
310	TCGA-12-0775-01A-01R-0338-01	-0.573855	GBM
311	TCGA-12-0776-01A-01R-0338-01	-0.559634	GBM
312	TCGA-12-0778-01A-01R-0338-01	-0.86138	GBM
313	TCGA-12-0780-01A-01R-0338-01	-1.08249	GBM
314	TCGA-12-0818-01A-01R-0389-01	-0.788897	GBM
315	TCGA-12-0819-01A-01R-0389-01	-1.01613	GBM
316	TCGA-12-0820-01A-01R-0389-01	-0.862374	GBM
317	TCGA-12-0821-01A-01R-0389-01	-0.998808	GBM
318	TCGA-12-0822-01A-01R-0389-01	-0.781901	GBM
319	TCGA-12-0826-01A-01R-0389-01	-0.78132	GBM
320	TCGA-12-0827-01A-01R-0389-01	-0.521954	GBM
321	TCGA-12-0828-01A-01R-0389-01	-0.561497	GBM
322	TCGA-12-0829-01A-01R-0389-01	-0.489718	GBM
323	TCGA-12-1088-01A-01R-0522-01	-0.797644	GBM
324	TCGA-12-1089-01A-01R-0522-01	-0.933543	GBM
325	TCGA-12-1090-01A-01R-0522-01	-1.01601	GBM
326	TCGA-12-1091-01A-01R-0522-01	-0.857325	GBM
327	TCGA-12-1092-01B-01R-0522-01	-0.720659	GBM
328	TCGA-12-1093-01A-01R-0522-01	-0.779755	GBM
329	TCGA-12-1094-01A-01R-0522-01	-1.11142	GBM
330	TCGA-12-1095-01A-01R-0522-01	-0.753903	GBM
331	TCGA-12-1096-01A-01R-0522-01	-0.400795	GBM
332	TCGA-12-1097-01B-01R-0522-01	-1.04009	GBM
333	TCGA-12-1098-01C-01R-0522-01	-0.956413	GBM
334	TCGA-12-1099-01A-01R-0522-01	-0.893605	GBM
335	TCGA-12-1597-01B-01R-0916-01	-1.0771	GBM
336	TCGA-12-1598-01A-01R-0596-01	-1.08679	GBM
337	TCGA-12-1599-01A-01R-0596-01	-1.01834	GBM
338	TCGA-12-1600-01A-01R-0596-01	-0.933746	GBM
339	TCGA-12-1602-01A-01R-0596-01	-1.00958	GBM
340	TCGA-12-3644-01A-01R-0916-01	-0.703972	GBM
341	TCGA-12-3646-01A-01R-0916-01	-0.889328	GBM
342	TCGA-12-3648-01A-01R-0916-01	-1.0995	GBM
343	TCGA-12-3649-01A-01R-0916-01	-0.975513	GBM
344	TCGA-12-3650-01A-01R-0916-01	-0.66154	GBM
345	TCGA-12-3651-01A-01R-0916-01	-0.770443	GBM
346	TCGA-12-3652-01A-01R-0916-01	-0.953888	GBM
347	TCGA-12-3653-01A-01R-0916-01	-0.839354	GBM
348	TCGA-12-5295-01A-01R-1482-01	-0.780182	GBM
349	TCGA-12-5299-01A-02R-1482-01	-0.488661	GBM
350	TCGA-12-5301-01A-01R-1482-01	-0.584477	GBM
351	TCGA-14-0736-01A-01R-0522-01	-0.706898	GBM
352	TCGA-14-0781-01B-01R-1698-01	-0.700929	GBM
353	TCGA-14-0783-01B-01R-0522-01	-0.807827	GBM
354	TCGA-14-0786-01B-01R-0522-01	-0.818083	GBM
355	TCGA-14-0787-01A-01R-0389-01	-0.82495	GBM
356	TCGA-14-0789-01A-01R-0389-01	-0.563626	GBM
357	TCGA-14-0790-01B-01R-0789-01	-0.92506	GBM
358	TCGA-14-0812-01B-01R-0596-01	-0.689481	GBM
359	TCGA-14-0813-01A-01R-0389-01	-0.919609	GBM
360	TCGA-14-0817-01A-01R-0389-01	-0.703591	GBM
361	TCGA-14-0865-01B-01R-0596-01	-1.00768	GBM
362	TCGA-14-0866-01B-01R-0596-01	-1.11254	GBM
363	TCGA-14-0867-01A-01R-0389-01	-0.813197	GBM
364	TCGA-14-0871-01A-01R-0389-01	-0.573383	GBM
365	TCGA-14-1034-01A-01R-0522-01	-0.826638	GBM
366	TCGA-14-1037-01A-01R-0596-01	-0.660201	GBM
367	TCGA-14-1396-01A-01R-0522-01	-1.19567	GBM
368	TCGA-14-1401-01A-01R-0522-01	-0.667187	GBM
369	TCGA-14-1402-01A-01R-0522-01	-0.704749	GBM
370	TCGA-14-1451-01A-01R-0522-01	-0.921865	GBM
371	TCGA-14-1452-01A-01R-0522-01	-1.02233	GBM
372	TCGA-14-1453-01A-01R-0522-01	-1.11957	GBM
373	TCGA-14-1454-01A-01R-0522-01	-0.988507	GBM
374	TCGA-14-1455-01A-01R-0596-01	-0.978895	GBM
375	TCGA-14-1456-01C-01R-0789-01	-0.482014	GBM
376	TCGA-14-1458-01A-01R-0596-01	-0.776439	GBM
377	TCGA-14-1459-01A-01R-0522-01	-0.648114	GBM
378	TCGA-14-1794-01A-01R-0596-01	-0.685808	GBM
379	TCGA-14-1795-01A-01R-0596-01	-1.0621	GBM
380	TCGA-14-1821-01A-01R-0596-01	-0.955969	GBM
381	TCGA-14-1823-01A-01R-0596-01	-0.727834	GBM
382	TCGA-14-1825-01A-01R-0596-01	-0.829607	GBM
383	TCGA-14-1827-01A-01R-0596-01	-0.957438	GBM
384	TCGA-14-1829-01A-01R-0596-01	-0.952632	GBM
385	TCGA-14-2554-01A-01R-0789-01	-0.85543	GBM
386	TCGA-14-2555-01B-01R-0916-01	-1.10949	GBM
387	TCGA-14-3476-01B-01R-1230-01	-0.61538	GBM
388	TCGA-14-3477-01A-01R-0916-01	-0.766453	GBM
389	TCGA-14-4157-01A-01R-1230-01	-0.834228	GBM
390	TCGA-15-0742-01A-01R-0338-01	-0.845842	GBM
391	TCGA-15-1444-01A-02R-1698-01	-0.0200411	GBM
392	TCGA-15-1446-01A-01R-0522-01	-0.791832	GBM
393	TCGA-15-1447-01A-01R-0522-01	-0.922112	GBM
394	TCGA-15-1449-01A-01R-0522-01	-0.606183	GBM
395	TCGA-16-0846-01A-01R-0389-01	-0.947666	GBM
396	TCGA-16-0848-01A-01R-0389-01	-0.732192	GBM
397	TCGA-16-0849-01A-01R-0389-01	-0.774488	GBM
398	TCGA-16-0850-01A-01R-0389-01	-0.791608	GBM
399	TCGA-16-0861-01A-01R-0389-01	-1.06695	GBM
400	TCGA-16-1045-01B-01R-0522-01	-0.721465	GBM
401	TCGA-16-1047-01B-01R-0522-01	-0.841141	GBM
402	TCGA-16-1048-01B-01R-1230-01	-0.887221	GBM
403	TCGA-16-1055-01B-01R-0522-01	-0.706698	GBM
404	TCGA-16-1056-01B-01R-0522-01	-0.93068	GBM
405	TCGA-16-1060-01A-01R-0522-01	-0.789466	GBM
406	TCGA-16-1062-01A-01R-0522-01	-0.968711	GBM
407	TCGA-16-1063-01B-01R-0522-01	-0.580654	GBM
408	TCGA-16-1460-01A-01R-0596-01	-0.93107	GBM
409	TCGA-19-0955-01A-02R-0522-01	-0.747405	GBM
410	TCGA-19-0957-01C-01R-0596-01	-1.05085	GBM
411	TCGA-19-0960-01A-02R-0522-01	-0.887679	GBM
412	TCGA-19-0962-01B-01R-0522-01	-0.855262	GBM
413	TCGA-19-0963-01B-01R-0522-01	-0.538617	GBM
414	TCGA-19-0964-01A-01R-0522-01	-0.981177	GBM
415	TCGA-19-1385-01A-02R-0596-01	-0.887073	GBM
416	TCGA-19-1386-01A-01R-0596-01	-0.848187	GBM
417	TCGA-19-1387-01A-01R-0596-01	-1.09486	GBM
418	TCGA-19-1388-01A-01R-0596-01	-1.07304	GBM
419	TCGA-19-1389-01A-01R-0596-01	-0.58478	GBM
420	TCGA-19-1390-01A-01R-0916-01	-0.827608	GBM
421	TCGA-19-1392-01A-01R-0522-01	-0.792946	GBM
422	TCGA-19-1786-01A-01R-0596-01	-0.958051	GBM
423	TCGA-19-1787-01B-01R-0916-01	-0.897289	GBM
424	TCGA-19-1788-01A-01R-0596-01	-0.533213	GBM
425	TCGA-19-1789-01A-01R-0596-01	-1.00879	GBM
426	TCGA-19-1790-01B-01R-1230-01	-0.573232	GBM
427	TCGA-19-1791-01A-01R-0596-01	-0.958895	GBM
428	TCGA-19-2619-01A-01R-0916-01	-1.13315	GBM
429	TCGA-19-2620-01A-01R-0916-01	-0.861894	GBM
430	TCGA-19-2621-01B-01R-0916-01	-1.09673	GBM
431	TCGA-19-2623-01A-01R-0916-01	-0.587998	GBM
432	TCGA-19-2624-01A-01R-0916-01	-0.981294	GBM
433	TCGA-19-2625-01A-01R-0916-01	-1.10669	GBM
434	TCGA-19-2629-01A-01R-0916-01	-0.691766	GBM
435	TCGA-19-2631-01A-01R-1230-01	-0.995812	GBM
436	TCGA-19-4068-01A-01R-1230-01	-1.00416	GBM
437	TCGA-19-5947-01A-11R-1698-01	-0.361218	GBM
438	TCGA-19-5950-01A-11R-1698-01	-0.842444	GBM
439	TCGA-19-5951-01A-11R-1698-01	-0.815469	GBM
440	TCGA-19-5952-01A-11R-1698-01	-0.531662	GBM
441	TCGA-19-5954-01A-11R-1698-01	-0.714064	GBM
442	TCGA-19-5955-01A-11R-1698-01	-0.217962	GBM
443	TCGA-19-5956-01A-11R-1698-01	-0.796511	GBM
444	TCGA-19-5958-01A-11R-1698-01	-0.89814	GBM
445	TCGA-19-5959-01A-11R-1698-01	-0.738112	GBM
446	TCGA-19-5960-01A-11R-1698-01	-0.645663	GBM
447	TCGA-26-1438-01A-01R-0522-01	-0.830472	GBM
448	TCGA-26-1439-01A-01R-1230-01	-1.00578	GBM
449	TCGA-26-1440-01A-01R-0522-01	-0.78153	GBM
450	TCGA-26-1442-01A-01R-1698-01	-0.619844	GBM
451	TCGA-26-1443-01A-01R-0522-01	-0.879817	GBM
452	TCGA-26-1799-01A-02R-0596-01	-0.978818	GBM
453	TCGA-26-5132-01A-01R-1482-01	-0.839076	GBM
454	TCGA-26-5133-01A-01R-1482-01	-0.87056	GBM
455	TCGA-26-5134-01A-01R-1482-01	-0.920458	GBM
456	TCGA-26-5135-01A-01R-1482-01	-0.646977	GBM
457	TCGA-26-5136-01B-01R-1482-01	-0.790538	GBM
458	TCGA-26-5139-01A-01R-1482-01	-0.638761	GBM
459	TCGA-27-1830-01A-01R-0596-01	-0.883096	GBM
460	TCGA-27-1831-01A-01R-0789-01	-0.920072	GBM
461	TCGA-27-1832-01A-01R-0596-01	-0.625157	GBM
462	TCGA-27-1833-01A-01R-0596-01	-1.08746	GBM
463	TCGA-27-1834-01A-01R-0596-01	-0.557574	GBM
464	TCGA-27-1835-01A-01R-0789-01	-1.13711	GBM
465	TCGA-27-1836-01A-01R-0789-01	-0.929554	GBM
466	TCGA-27-1837-01A-01R-0789-01	-0.866531	GBM
467	TCGA-27-1838-01A-01R-0789-01	-1.16586	GBM
468	TCGA-27-2518-01A-01R-0789-01	-0.831644	GBM
469	TCGA-27-2519-01A-01R-0789-01	-0.697913	GBM
470	TCGA-27-2521-01A-01R-0789-01	-0.708027	GBM
471	TCGA-27-2523-01A-01R-0789-01	-0.777527	GBM
472	TCGA-27-2524-01A-01R-0789-01	-0.747285	GBM
473	TCGA-27-2526-01A-01R-0789-01	-1.12012	GBM
474	TCGA-27-2527-01A-01R-0789-01	-0.728181	GBM
475	TCGA-27-2528-01A-01R-0789-01	-0.966727	GBM
476	TCGA-28-1745-01B-01R-0596-01	-0.799246	GBM
477	TCGA-28-1746-01A-01R-0596-01	-0.644273	GBM
478	TCGA-28-1747-01C-01R-0789-01	-0.75758	GBM
479	TCGA-28-1749-01A-01R-0596-01	-1.09309	GBM
480	TCGA-28-1750-01A-01R-0596-01	-1.1997	GBM
481	TCGA-28-1751-01A-02R-0596-01	-0.728721	GBM
482	TCGA-28-1752-01A-01R-0596-01	-0.849211	GBM
483	TCGA-28-1753-01A-01R-0789-01	-0.632725	GBM
484	TCGA-28-1755-01A-01R-0596-01	-0.920729	GBM
485	TCGA-28-1756-01C-01R-0789-01	-0.763423	GBM
486	TCGA-28-1757-01A-02R-0596-01	-0.752518	GBM
487	TCGA-28-1760-01A-01R-0596-01	-0.857128	GBM
488	TCGA-28-2501-01A-01R-1698-01	0.66683	GBM
489	TCGA-28-2502-01B-01R-0789-01	-0.84778	GBM
490	TCGA-28-2506-01A-02R-0789-01	-0.839367	GBM
491	TCGA-28-2509-01A-01R-0789-01	-1.02235	GBM
492	TCGA-28-2510-01A-01R-1698-01	-0.179745	GBM
493	TCGA-28-2513-01A-01R-0789-01	-0.666953	GBM
494	TCGA-28-2514-01A-02R-0789-01	-0.943368	GBM
495	TCGA-28-5204-01A-01R-1482-01	0.57985	GBM
496	TCGA-28-5207-01A-01R-1482-01	-0.43584	GBM
497	TCGA-28-5208-01A-01R-1482-01	-0.387567	GBM
498	TCGA-28-5209-01A-01R-1482-01	-0.234362	GBM
499	TCGA-28-5213-01A-01R-1482-01	-0.345731	GBM
500	TCGA-28-5214-01A-01R-1482-01	-0.615566	GBM
501	TCGA-28-5215-01A-01R-1482-01	-0.827662	GBM
502	TCGA-28-5216-01A-01R-1482-01	-0.663891	GBM
503	TCGA-28-5218-01A-01R-1482-01	-0.748822	GBM
504	TCGA-28-5219-01A-01R-1482-01	-0.48843	GBM
505	TCGA-28-5220-01A-01R-1482-01	-0.727662	GBM
506	TCGA-28-6450-01A-11R-1698-01	-0.400226	GBM
507	TCGA-32-1970-01A-01R-0789-01	-1.1061	GBM
508	TCGA-32-1973-01A-01R-1230-01	-0.488407	GBM
509	TCGA-32-1976-01A-01R-0789-01	-0.46249	GBM
510	TCGA-32-1977-01A-01R-1230-01	-0.826492	GBM
511	TCGA-32-1978-01A-01R-1230-01	-0.867844	GBM
512	TCGA-32-1979-01A-01R-1698-01	-0.726208	GBM
513	TCGA-32-1980-01A-01R-1698-01	-0.270565	GBM
514	TCGA-32-1982-01A-01R-0789-01	-0.868941	GBM
515	TCGA-32-1986-01A-01R-0789-01	-1.1192	GBM
516	TCGA-32-1987-01A-01R-1230-01	-0.671775	GBM
517	TCGA-32-1991-01A-01R-1230-01	-0.690204	GBM
518	TCGA-32-2491-01A-01R-1230-01	-0.71315	GBM
519	TCGA-32-2494-01A-01R-1230-01	-0.703649	GBM
520	TCGA-32-2495-01A-01R-1230-01	-0.783617	GBM
521	TCGA-32-2498-01A-01R-1230-01	-0.958988	GBM
522	TCGA-32-2615-01A-01R-0916-01	-1.02669	GBM
523	TCGA-32-2616-01A-01R-0916-01	-0.927979	GBM
524	TCGA-32-2632-01A-01R-0916-01	-0.428074	GBM
525	TCGA-32-2634-01A-01R-0916-01	-0.727558	GBM
526	TCGA-32-2638-01A-01R-0916-01	-0.766842	GBM
527	TCGA-32-4208-01A-01R-1230-01	-0.994567	GBM
528	TCGA-32-4209-01A-01R-1230-01	-0.560618	GBM
529	TCGA-32-4210-01A-01R-1230-01	-0.763005	GBM
530	TCGA-32-4211-01A-01R-1230-01	-0.716213	GBM
531	TCGA-32-4213-01A-01R-1230-01	-0.58824	GBM
532	TCGA-32-4719-01A-01R-1230-01	-0.968324	GBM
533	TCGA-32-5222-01A-01R-1482-01	-0.719961	GBM
534	TCGA-41-2571-01A-01R-0916-01	-0.467204	GBM
535	TCGA-41-2572-01A-01R-1230-01	-0.686435	GBM
536	TCGA-41-2573-01A-01R-0916-01	-0.495683	GBM
537	TCGA-41-2575-01A-01R-0916-01	-0.563462	GBM
538	TCGA-41-3392-01A-01R-0916-01	-0.973074	GBM
539	TCGA-41-3393-01A-01R-1230-01	-0.711942	GBM
540	TCGA-41-3915-01A-01R-1230-01	-0.781224	GBM
541	TCGA-41-4097-01A-01R-1230-01	-0.667726	GBM
542	TCGA-41-5651-01A-01R-1698-01	-0.393112	GBM
543	TCGA-76-4925-01A-01R-1482-01	-0.551038	GBM
544	TCGA-76-4926-01B-01R-1482-01	-0.964688	GBM
545	TCGA-76-4927-01A-01R-1482-01	-0.663262	GBM
546	TCGA-76-4928-01B-01R-1482-01	-0.425842	GBM
547	TCGA-76-4929-01A-01R-1482-01	-0.232584	GBM
548	TCGA-76-4931-01A-01R-1482-01	-0.940189	GBM
549	TCGA-76-4932-01A-01R-1482-01	-1.0322	GBM
550	TCGA-76-4934-01A-01R-1482-01	-0.911015	GBM
551	TCGA-76-4935-01A-01R-1482-01	-0.844535	GBM
552	TCGA-76-6191-01A-13R-1698-01	-0.182934	GBM
553	TCGA-76-6192-01A-11R-1698-01	-0.0577128	GBM
554	TCGA-76-6193-01A-11R-1698-01	-0.00537717	GBM
555	TCGA-76-6282-01A-11R-1698-01	-0.431216	GBM
556	TCGA-76-6285-01A-11R-1698-01	-0.697312	GBM
557	TCGA-81-5910-01A-11R-1698-01	-0.97366	GBM
558	TCGA-87-5896-01A-01R-1698-01	-0.516671	GBM

## Sheet: e
Differential Log2 ratio values of ARRB1 in the TCGA data set (Agilent)
S.No	Sample ID	Log2 ratio	Sample type
1	TCGA-08-0623-11A-01R-0344-07	0.58984	Control Brain
2	TCGA-08-0625-11A-01R-0344-07	-0.07816	Control Brain
3	TCGA-08-0626-11A-01R-0344-07	0.43064	Control Brain
4	TCGA-08-0627-11A-01R-0344-07	-0.10656	Control Brain
5	TCGA-06-0673-11A-01R-0344-07	-0.15076	Control Brain
6	TCGA-06-0675-11A-01R-0344-07	-0.14696	Control Brain
7	TCGA-06-0676-11A-02R-0344-07	-0.03536	Control Brain
8	TCGA-06-0678-11A-01R-0344-07	-0.17796	Control Brain
9	TCGA-06-0680-11A-01R-0344-07	-0.05496	Control Brain
10	TCGA-06-0681-11A-01R-0344-07	-0.26976	Control Brain
11	TCGA-02-0001-01C-01R-0179-07	0.05524	GBM
12	TCGA-02-0003-01A-01R-0179-07	-0.16176	GBM
13	TCGA-02-0006-01B-01R-0179-07	-0.08676	GBM
14	TCGA-02-0007-01A-01R-0179-07	-0.94036	GBM
15	TCGA-02-0009-01A-01R-0179-07	-1.37556	GBM
16	TCGA-02-0010-01A-01R-0179-07	-0.78236	GBM
17	TCGA-02-0011-01B-01R-0179-07	0.16984	GBM
18	TCGA-02-0014-01A-01R-0179-07	-0.65756	GBM
19	TCGA-02-0021-01A-01R-0179-07	-0.63276	GBM
20	TCGA-02-0024-01B-01R-0179-07	-0.38176	GBM
21	TCGA-02-0027-01A-01R-0179-07	-0.46576	GBM
22	TCGA-02-0028-01A-01R-0179-07	-0.63276	GBM
23	TCGA-02-0033-01A-01R-0179-07	-0.38596	GBM
24	TCGA-02-0034-01A-01R-0179-07	-0.07876	GBM
25	TCGA-02-0037-01A-01R-0179-07	-1.01156	GBM
26	TCGA-02-0038-01A-01R-0179-07	-0.26756	GBM
27	TCGA-02-0043-01A-01R-0179-07	-0.54716	GBM
28	TCGA-02-0046-01A-01R-0179-07	-0.82836	GBM
29	TCGA-02-0047-01A-01R-0179-07	0.12284	GBM
30	TCGA-02-0052-01A-01R-0179-07	0.38024	GBM
31	TCGA-02-0054-01A-01R-0179-07	-0.47276	GBM
32	TCGA-02-0055-01A-01R-0179-07	-0.06276	GBM
33	TCGA-02-0057-01A-01R-0179-07	0.09584	GBM
34	TCGA-02-0058-01A-01R-0179-07	0.20644	GBM
35	TCGA-02-0060-01A-01R-0179-07	0.05944	GBM
36	TCGA-02-0064-01A-01R-0195-07	-0.12436	GBM
37	TCGA-02-0069-01A-01R-0195-07	-0.20836	GBM
38	TCGA-02-0071-01A-01R-0195-07	-0.69536	GBM
39	TCGA-02-0074-01A-01R-0195-07	-0.26596	GBM
40	TCGA-02-0075-01A-01R-0195-07	-0.62296	GBM
41	TCGA-02-0080-01A-01R-0195-07	-0.67656	GBM
42	TCGA-02-0083-01A-01R-0195-07	-0.22636	GBM
43	TCGA-02-0085-01A-01R-0195-07	0.42844	GBM
44	TCGA-02-0086-01A-01R-0195-07	-0.13336	GBM
45	TCGA-02-0089-01A-01R-0195-07	0.11284	GBM
46	TCGA-02-0099-01A-01R-0195-07	-0.39756	GBM
47	TCGA-02-0102-01A-01R-0195-07	-0.93976	GBM
48	TCGA-02-0107-01A-01R-0195-07	0.93684	GBM
49	TCGA-02-0113-01A-01R-0195-07	-0.34676	GBM
50	TCGA-02-0114-01A-01R-0195-07	0.88864	GBM
51	TCGA-02-0115-01A-01R-0195-07	-0.23696	GBM
52	TCGA-02-0116-01A-01R-0195-07	-0.46196	GBM
53	TCGA-06-0122-01A-01R-0213-07	0.13084	GBM
54	TCGA-06-0124-01A-01R-0213-07	-0.47656	GBM
55	TCGA-06-0125-01A-01R-0213-07	-0.82776	GBM
56	TCGA-06-0126-01A-01R-0213-07	-0.57676	GBM
57	TCGA-06-0128-01A-01R-0213-07	0.21704	GBM
58	TCGA-06-0129-01A-01R-0213-07	-0.12276	GBM
59	TCGA-06-0130-01A-01R-0213-07	1.00484	GBM
60	TCGA-06-0132-01A-02R-0229-07	0.69224	GBM
61	TCGA-06-0133-01A-02R-0213-07	0.19264	GBM
62	TCGA-06-0137-01A-01R-0213-07	-0.86196	GBM
63	TCGA-06-0137-01A-02R-0213-07	-0.80016	GBM
64	TCGA-06-0137-01A-03R-0213-07	-0.74936	GBM
65	TCGA-06-0137-01B-02R-0213-07	-0.46996	GBM
66	TCGA-06-0138-01A-01R-0229-07	-0.40536	GBM
67	TCGA-06-0138-01A-02R-0229-07	-0.18976	GBM
68	TCGA-06-0139-01A-01R-0213-07	1.30864	GBM
69	TCGA-06-0140-01A-01R-0213-07	-0.57876	GBM
70	TCGA-06-0141-01A-01R-0213-07	0.40564	GBM
71	TCGA-06-0142-01A-01R-0213-07	1.36544	GBM
72	TCGA-06-0143-01A-01R-0213-07	-0.02856	GBM
73	TCGA-06-0145-01A-01R-0213-07	-0.25456	GBM
74	TCGA-06-0145-01A-02R-0213-07	-0.13016	GBM
75	TCGA-06-0145-01A-03R-0213-07	-0.45396	GBM
76	TCGA-06-0145-01A-04R-0213-07	-0.60136	GBM
77	TCGA-06-0145-01A-05R-0213-07	0.06744	GBM
78	TCGA-06-0145-01A-06R-0213-07	0.01524	GBM
79	TCGA-06-0147-01A-01R-0213-07	1.74904	GBM
80	TCGA-06-0147-01A-02R-0229-07	1.02624	GBM
81	TCGA-06-0148-01A-01R-0213-07	-0.80236	GBM
82	TCGA-06-0148-01A-03R-0229-07	-0.79716	GBM
83	TCGA-06-0148-01A-04R-0229-07	-0.93216	GBM
84	TCGA-06-0148-01A-05R-0229-07	-0.25456	GBM
85	TCGA-06-0150-01A-01R-0229-07	0.00984	GBM
86	TCGA-06-0151-01A-01R-0229-07	-0.65276	GBM
87	TCGA-06-0154-01A-02R-0229-07	-0.64636	GBM
88	TCGA-06-0154-01A-03R-0229-07	-0.77316	GBM
89	TCGA-06-0156-01A-01R-0229-07	-0.91416	GBM
90	TCGA-06-0156-01A-02R-0229-07	0.05764	GBM
91	TCGA-06-0156-01A-03R-0229-07	-0.25536	GBM
92	TCGA-06-0157-01A-01R-0229-07	-0.19656	GBM
93	TCGA-06-0158-01A-01R-0229-07	-0.19096	GBM
94	TCGA-06-0159-01A-01R-0229-07	-0.59136	GBM
95	TCGA-06-0160-01A-01R-0229-07	1.10984	GBM
96	TCGA-06-0165-01A-01R-0229-07	0.11584	GBM
97	TCGA-06-0166-01A-01R-0229-07	-0.39916	GBM
98	TCGA-06-0167-01A-01R-0229-07	0.72944	GBM
99	TCGA-06-0168-01A-01R-0229-07	0.42044	GBM
100	TCGA-06-0168-01A-02R-0229-07	0.73904	GBM
101	TCGA-06-0169-01A-01R-0213-07	0.88664	GBM
102	TCGA-06-0171-01A-02R-0229-07	-0.06336	GBM
103	TCGA-06-0173-01A-01R-0229-07	-0.08016	GBM
104	TCGA-06-0174-01A-01R-0229-07	-0.22756	GBM
105	TCGA-06-0176-01A-02R-0229-07	0.35124	GBM
106	TCGA-06-0176-01A-03R-0229-07	0.11004	GBM
107	TCGA-06-0178-01A-01R-0229-07	-0.10036	GBM
108	TCGA-06-0184-01A-01R-0229-07	0.68784	GBM
109	TCGA-06-0185-01A-01R-0229-07	0.62584	GBM
110	TCGA-06-0187-01A-01R-0229-07	-0.16816	GBM
111	TCGA-06-0188-01A-01R-0229-07	0.65944	GBM
112	TCGA-06-0189-01A-05R-0229-07	0.02304	GBM
113	TCGA-06-0190-01A-01R-0229-07	-0.02416	GBM
114	TCGA-06-0195-01B-01R-0229-07	0.33464	GBM
115	TCGA-06-0197-01A-02R-0229-07	0.03064	GBM
116	TCGA-06-0201-01A-01R-0229-07	1.03244	GBM
117	TCGA-06-0206-01A-01R-0229-07	0.07404	GBM
118	TCGA-06-0208-01A-01R-0229-07	-0.22376	GBM
119	TCGA-06-0208-01B-01R-0229-07	0.36564	GBM
120	TCGA-06-0209-01A-01R-0229-07	0.17984	GBM
121	TCGA-06-0210-01A-01R-0229-07	-0.10316	GBM
122	TCGA-06-0210-01B-01R-0229-07	-0.78996	GBM
123	TCGA-06-0211-01A-01R-0229-07	-0.17056	GBM
124	TCGA-06-0211-01B-01R-0229-07	0.10244	GBM
125	TCGA-06-0213-01A-01R-0229-07	-0.56576	GBM
126	TCGA-06-0214-01A-02R-0229-07	0.39304	GBM
127	TCGA-06-0216-01A-01R-0229-07	0.66544	GBM
128	TCGA-06-0219-01A-01R-0229-07	-0.30916	GBM
129	TCGA-06-0221-01A-01R-0229-07	0.25904	GBM
130	TCGA-06-0237-01A-02R-0229-07	0.20824	GBM
131	TCGA-06-0240-01A-02R-0229-07	0.74924	GBM
132	TCGA-06-0241-01A-02R-0229-07	-0.14016	GBM
133	TCGA-02-0004-01A-01R-0300-07	0.18324	GBM
134	TCGA-02-0015-01A-01R-0300-07	-0.80216	GBM
135	TCGA-02-0016-01A-01R-0300-07	-0.72736	GBM
136	TCGA-02-0023-01B-01R-0300-07	-1.04276	GBM
137	TCGA-02-0025-01A-01R-0300-07	-0.92736	GBM
138	TCGA-02-0026-01B-01R-0300-07	-0.83036	GBM
139	TCGA-02-0039-01A-01R-0300-07	-1.06756	GBM
140	TCGA-02-0048-01A-01R-0300-07	-1.41016	GBM
141	TCGA-02-0051-01A-01R-0300-07	-0.79076	GBM
142	TCGA-02-0059-01A-01R-0300-07	-0.46536	GBM
143	TCGA-02-0068-01A-01R-0300-07	-0.73536	GBM
144	TCGA-02-0070-01A-01R-0300-07	-1.23456	GBM
145	TCGA-02-0079-01A-03R-0308-07	-0.54076	GBM
146	TCGA-02-0084-01A-03R-0308-07	-0.58476	GBM
147	TCGA-02-0087-01A-01R-0282-07	-0.61816	GBM
148	TCGA-02-0104-01A-01R-0300-07	-1.28036	GBM
149	TCGA-02-0106-01A-01R-0282-07	-0.77456	GBM
150	TCGA-02-0111-01A-01R-0282-07	0.28044	GBM
151	TCGA-02-0258-01A-01R-0282-07	-0.96576	GBM
152	TCGA-02-0260-01A-03R-0282-07	-0.76116	GBM
153	TCGA-02-0266-01A-01R-0282-07	-1.11096	GBM
154	TCGA-02-0269-01B-01R-0282-07	-1.23676	GBM
155	TCGA-02-0271-01A-01R-0282-07	-0.85816	GBM
156	TCGA-02-0281-01A-01R-0282-07	-1.02356	GBM
157	TCGA-02-0285-01A-01R-0282-07	-0.57396	GBM
158	TCGA-02-0289-01A-01R-0282-07	-0.95356	GBM
159	TCGA-02-0290-01A-01R-0282-07	-0.71496	GBM
160	TCGA-02-0317-01A-01R-0282-07	-0.82216	GBM
161	TCGA-02-0321-01A-01R-0282-07	-0.07436	GBM
162	TCGA-02-0324-01A-01R-0282-07	-1.07156	GBM
163	TCGA-02-0325-01A-01R-0282-07	-0.92016	GBM
164	TCGA-02-0326-01A-01R-0282-07	-0.85696	GBM
165	TCGA-02-0330-01A-01R-0282-07	-0.48736	GBM
166	TCGA-02-0332-01A-01R-0282-07	-0.01656	GBM
167	TCGA-02-0333-01A-02R-0282-07	-0.90536	GBM
168	TCGA-02-0337-01A-01R-0282-07	-0.28696	GBM
169	TCGA-02-0338-01A-01R-0282-07	-1.13776	GBM
170	TCGA-02-0339-01A-01R-0282-07	-1.08096	GBM
171	TCGA-02-0422-01A-01R-0282-07	-0.40556	GBM
172	TCGA-02-0430-01A-01R-0282-07	-0.39716	GBM
173	TCGA-02-0432-01A-02R-0282-07	-0.56836	GBM
174	TCGA-02-0439-01A-01R-0282-07	0.63564	GBM
175	TCGA-02-0440-01A-01R-0282-07	0.12924	GBM
176	TCGA-02-0446-01A-01R-0282-07	0.18744	GBM
177	TCGA-02-0451-01A-01R-0282-07	0.26504	GBM
178	TCGA-02-0456-01A-01R-0282-07	-0.11196	GBM
179	TCGA-02-2466-01A-01R-0791-07	-0.62776	GBM
180	TCGA-02-2470-01A-01R-0791-07	0.71964	GBM
181	TCGA-02-2483-01A-01R-0791-07	-0.87756	GBM
182	TCGA-02-2485-01A-01R-0791-07	-1.59396	GBM
183	TCGA-02-2486-01A-01R-0791-07	-0.64216	GBM
184	TCGA-06-0127-01A-01R-0308-07	-0.26996	GBM
185	TCGA-06-0146-01A-01R-0282-07	-0.27256	GBM
186	TCGA-06-0149-01A-05R-0282-07	-0.34696	GBM
187	TCGA-06-0152-01A-02R-0308-07	-0.68276	GBM
188	TCGA-06-0155-01B-01R-0524-07	-0.78376	GBM
189	TCGA-06-0162-01A-01R-0282-07	-0.07016	GBM
190	TCGA-06-0164-01A-01R-0282-07	0.46124	GBM
191	TCGA-06-0175-01A-01R-0282-07	-0.23316	GBM
192	TCGA-06-0177-01A-01R-0282-07	-0.89876	GBM
193	TCGA-06-0179-01A-02R-0282-07	-0.00756	GBM
194	TCGA-06-0182-01A-01R-0282-07	-0.51216	GBM
195	TCGA-06-0192-01B-01R-0340-07	-1.01956	GBM
196	TCGA-06-0194-01A-01R-0282-07	0.37644	GBM
197	TCGA-06-0216-01B-01R-0340-07	-1.03436	GBM
198	TCGA-06-0238-01A-02R-0308-07	-0.76796	GBM
199	TCGA-06-0394-01A-01R-0282-07	-0.30196	GBM
200	TCGA-06-0397-01A-01R-0282-07	0.00084	GBM
201	TCGA-06-0402-01A-01R-0282-07	-0.21016	GBM
202	TCGA-06-0409-01A-02R-0282-07	0.06704	GBM
203	TCGA-06-0410-01A-01R-0282-07	-0.68676	GBM
204	TCGA-06-0412-01A-01R-0282-07	-0.77156	GBM
205	TCGA-06-0413-01A-01R-0282-07	-0.30216	GBM
206	TCGA-06-0414-01A-01R-0282-07	-0.19636	GBM
207	TCGA-06-0644-01A-02R-0308-07	0.12024	GBM
208	TCGA-06-0645-01A-01R-0308-07	0.00064	GBM
209	TCGA-06-0646-01A-01R-0308-07	-0.45716	GBM
210	TCGA-06-0648-01A-01R-0308-07	-0.39016	GBM
211	TCGA-06-0649-01B-01R-0340-07	-0.65596	GBM
212	TCGA-06-0650-01A-02R-1700-07	1.21004	GBM
213	TCGA-06-0686-01A-01R-0340-07	-0.90756	GBM
214	TCGA-06-0743-01A-01R-0340-07	-0.83656	GBM
215	TCGA-06-0744-01A-01R-0340-07	-1.32596	GBM
216	TCGA-06-0745-01A-01R-0340-07	-0.81076	GBM
217	TCGA-06-0747-01A-01R-0340-07	-1.24396	GBM
218	TCGA-06-0749-01A-01R-0340-07	-0.54036	GBM
219	TCGA-06-0750-01A-01R-0340-07	-0.96656	GBM
220	TCGA-06-0875-01A-01R-0388-07	-0.87436	GBM
221	TCGA-06-0876-01A-01R-0388-07	-0.97716	GBM
222	TCGA-06-0877-01A-01R-0388-07	-0.87096	GBM
223	TCGA-06-0878-01A-01R-0388-07	-0.55556	GBM
224	TCGA-06-0879-01A-01R-0388-07	-0.28816	GBM
225	TCGA-06-0881-01A-02R-0388-07	0.96364	GBM
226	TCGA-06-0882-01A-01R-0388-07	0.52224	GBM
227	TCGA-06-0939-01A-01R-1231-07	-0.35676	GBM
228	TCGA-06-1084-01A-01R-0524-07	-0.31096	GBM
229	TCGA-06-1086-01A-02R-0524-07	-1.27156	GBM
230	TCGA-06-1087-01A-02R-0524-07	-0.97396	GBM
231	TCGA-06-1800-01A-01R-0598-07	-0.03836	GBM
232	TCGA-06-1801-01A-02R-0598-07	-0.36456	GBM
233	TCGA-06-1802-01A-01R-0598-07	-0.14276	GBM
234	TCGA-06-1804-01A-01R-1700-07	0.63744	GBM
235	TCGA-06-1805-01A-01R-0598-07	-0.08636	GBM
236	TCGA-06-2557-01A-01R-0791-07	0.35904	GBM
237	TCGA-06-2558-01A-01R-0791-07	-0.38156	GBM
238	TCGA-06-2559-01A-01R-0791-07	-0.92316	GBM
239	TCGA-06-2561-01A-02R-0791-07	-0.55236	GBM
240	TCGA-06-2562-01A-01R-0791-07	-0.33136	GBM
241	TCGA-06-2563-01A-01R-0791-07	-0.53676	GBM
242	TCGA-06-2564-01A-01R-0791-07	-0.05596	GBM
243	TCGA-06-2565-01A-01R-0791-07	-0.48716	GBM
244	TCGA-06-2566-01A-01R-0791-07	0.45024	GBM
245	TCGA-06-2567-01A-01R-0791-07	-1.09796	GBM
246	TCGA-06-2569-01A-01R-0791-07	0.04764	GBM
247	TCGA-06-2570-01A-01R-0791-07	-0.69976	GBM
248	TCGA-06-5408-01A-01R-1700-07	-0.21116	GBM
249	TCGA-06-5410-01A-01R-1700-07	2.16724	GBM
250	TCGA-06-5411-01A-01R-1700-07	0.12824	GBM
251	TCGA-06-5412-01A-01R-1700-07	0.87324	GBM
252	TCGA-06-5413-01A-01R-1700-07	0.49424	GBM
253	TCGA-06-5414-01A-01R-1484-07	-0.82816	GBM
254	TCGA-06-5415-01A-01R-1484-07	-0.83256	GBM
255	TCGA-06-5416-01A-01R-1484-07	-1.49716	GBM
256	TCGA-06-5417-01A-01R-1484-07	-0.65056	GBM
257	TCGA-06-5418-01A-01R-1484-07	-0.68876	GBM
258	TCGA-06-5856-01A-01R-1700-07	-0.38736	GBM
259	TCGA-06-5859-01A-01R-1700-07	0.69344	GBM
260	TCGA-06-6388-01A-12R-1847-07	0.13444	GBM
261	TCGA-06-6389-01A-13R-1700-07	1.27384	GBM
262	TCGA-06-6390-01A-13R-1700-07	0.65344	GBM
263	TCGA-06-6391-01A-13R-1700-07	0.05964	GBM
264	TCGA-06-6693-01A-11R-1847-07	-0.86016	GBM
265	TCGA-06-6694-01A-12R-1847-07	0.41644	GBM
266	TCGA-06-6695-01A-11R-1847-07	0.10964	GBM
267	TCGA-06-6697-01A-11R-1847-07	0.19024	GBM
268	TCGA-06-6698-01A-11R-1847-07	-0.79336	GBM
269	TCGA-06-6699-01A-11R-1847-07	-1.37876	GBM
270	TCGA-06-6700-01A-12R-1847-07	-0.61336	GBM
271	TCGA-06-6701-01A-11R-1847-07	1.01344	GBM
272	TCGA-08-0244-01A-01R-0300-07	-0.92456	GBM
273	TCGA-08-0245-01A-01R-0300-07	-0.70456	GBM
274	TCGA-08-0246-01A-01R-0300-07	-0.38896	GBM
275	TCGA-08-0344-01A-01R-0300-07	-0.57216	GBM
276	TCGA-08-0345-01A-01R-0308-07	-0.15256	GBM
277	TCGA-08-0346-01A-01R-0300-07	-0.66276	GBM
278	TCGA-08-0347-01A-01R-0300-07	-0.67176	GBM
279	TCGA-08-0348-01A-01R-0300-07	-0.88776	GBM
280	TCGA-08-0349-01A-01R-0308-07	-0.30596	GBM
281	TCGA-08-0350-01A-01R-0300-07	-1.05756	GBM
282	TCGA-08-0351-01A-01R-0300-07	-0.19996	GBM
283	TCGA-08-0352-01A-01R-0308-07	-0.83256	GBM
284	TCGA-08-0353-01A-01R-0300-07	-1.36596	GBM
285	TCGA-08-0354-01A-01R-0300-07	-1.03176	GBM
286	TCGA-08-0355-01A-01R-0300-07	-0.54696	GBM
287	TCGA-08-0356-01A-01R-0300-07	-0.95756	GBM
288	TCGA-08-0357-01A-01R-0300-07	-1.09936	GBM
289	TCGA-08-0358-01A-01R-0308-07	-1.59736	GBM
290	TCGA-08-0359-01A-01R-0300-07	-0.88296	GBM
291	TCGA-08-0360-01A-01R-0300-07	-0.53416	GBM
292	TCGA-08-0373-01A-01R-0308-07	-0.78496	GBM
293	TCGA-08-0375-01A-01R-0300-07	-1.44856	GBM
294	TCGA-08-0380-01A-01R-0300-07	-0.73376	GBM
295	TCGA-08-0385-01A-01R-0300-07	-0.87616	GBM
296	TCGA-08-0386-01A-01R-0308-07	-0.74216	GBM
297	TCGA-08-0389-01A-01R-0300-07	-1.07396	GBM
298	TCGA-08-0390-01A-01R-0300-07	-0.51336	GBM
299	TCGA-08-0392-01A-01R-0300-07	-0.95436	GBM
300	TCGA-08-0509-01A-01R-0282-07	0.68024	GBM
301	TCGA-08-0510-01A-01R-0282-07	0.61904	GBM
302	TCGA-08-0511-01A-01R-0282-07	-0.32356	GBM
303	TCGA-08-0512-01A-01R-0282-07	0.31324	GBM
304	TCGA-08-0514-01A-01R-0282-07	-0.34616	GBM
305	TCGA-08-0516-01A-01R-0282-07	-1.21356	GBM
306	TCGA-08-0517-01A-01R-0282-07	-0.60296	GBM
307	TCGA-08-0518-01A-01R-0282-07	-1.07596	GBM
308	TCGA-08-0520-01A-01R-0282-07	-0.78976	GBM
309	TCGA-08-0521-01A-01R-0282-07	-0.43496	GBM
310	TCGA-08-0522-01A-01R-0282-07	0.58344	GBM
311	TCGA-08-0524-01A-01R-0282-07	-0.25356	GBM
312	TCGA-08-0525-01A-01R-0282-07	-0.46956	GBM
313	TCGA-08-0529-01A-02R-0282-07	-1.12596	GBM
314	TCGA-08-0531-01A-01R-0282-07	-0.72156	GBM
315	TCGA-12-0615-01A-01R-0308-07	-1.28376	GBM
316	TCGA-12-0616-01A-01R-0308-07	-1.20276	GBM
317	TCGA-12-0618-01A-01R-0308-07	-0.49096	GBM
318	TCGA-12-0619-01A-01R-0308-07	-0.57256	GBM
319	TCGA-12-0620-01A-01R-0308-07	-0.37776	GBM
320	TCGA-12-0654-01B-01R-0340-07	-1.19716	GBM
321	TCGA-12-0656-01B-01R-0340-07	-1.31756	GBM
322	TCGA-12-0657-01A-01R-0340-07	-1.65056	GBM
323	TCGA-12-0662-01A-01R-0340-07	-0.86456	GBM
324	TCGA-12-0670-01B-01R-0388-07	-0.98036	GBM
325	TCGA-12-0688-01A-02R-0340-07	-1.32796	GBM
326	TCGA-12-0691-01A-01R-0340-07	-1.21716	GBM
327	TCGA-12-0692-01A-01R-0340-07	-0.99676	GBM
328	TCGA-12-0703-01A-02R-0340-07	-1.37456	GBM
329	TCGA-12-0707-01A-01R-0340-07	-0.37736	GBM
330	TCGA-12-0769-01A-01R-0340-07	-0.69716	GBM
331	TCGA-12-0772-01A-01R-0340-07	-1.65536	GBM
332	TCGA-12-0773-01A-01R-0340-07	-1.26656	GBM
333	TCGA-12-0775-01A-01R-0340-07	-0.89096	GBM
334	TCGA-12-0776-01A-01R-0340-07	-0.01916	GBM
335	TCGA-12-0778-01A-01R-0340-07	-0.95876	GBM
336	TCGA-12-0780-01A-01R-0340-07	-1.02276	GBM
337	TCGA-12-0818-01A-01R-0388-07	-0.96656	GBM
338	TCGA-12-0819-01A-01R-0388-07	-0.89536	GBM
339	TCGA-12-0820-01A-01R-0388-07	-1.10696	GBM
340	TCGA-12-0821-01A-01R-0388-07	-0.85676	GBM
341	TCGA-12-0822-01A-01R-0388-07	-0.47956	GBM
342	TCGA-12-0826-01A-01R-0388-07	-0.76376	GBM
343	TCGA-12-0827-01A-01R-0388-07	-0.53236	GBM
344	TCGA-12-0828-01A-01R-0388-07	-0.98076	GBM
345	TCGA-12-0829-01A-01R-0388-07	-0.90676	GBM
346	TCGA-12-1088-01A-01R-0524-07	-1.59676	GBM
347	TCGA-12-1089-01A-01R-0524-07	-1.53136	GBM
348	TCGA-12-1090-01A-01R-0524-07	-2.13816	GBM
349	TCGA-12-1091-01A-01R-0524-07	-0.41056	GBM
350	TCGA-12-1092-01B-01R-0524-07	-0.49536	GBM
351	TCGA-12-1093-01A-01R-0524-07	-1.15676	GBM
352	TCGA-12-1094-01A-01R-0524-07	-1.84796	GBM
353	TCGA-12-1095-01A-01R-0524-07	-0.09836	GBM
354	TCGA-12-1096-01A-01R-0524-07	-1.15016	GBM
355	TCGA-12-1097-01B-01R-0524-07	-0.75656	GBM
356	TCGA-12-1098-01C-01R-0524-07	-1.57216	GBM
357	TCGA-12-1099-01A-01R-0524-07	-1.04636	GBM
358	TCGA-12-1597-01B-01R-0918-07	-0.63496	GBM
359	TCGA-12-1598-01A-01R-0598-07	-1.14336	GBM
360	TCGA-12-1599-01A-01R-0598-07	-1.10056	GBM
361	TCGA-12-1600-01A-01R-0598-07	-0.98036	GBM
362	TCGA-12-1602-01A-01R-0598-07	-0.48156	GBM
363	TCGA-12-3644-01A-01R-0918-07	-0.53796	GBM
364	TCGA-12-3646-01A-01R-0918-07	-0.94796	GBM
365	TCGA-12-3648-01A-01R-0918-07	-1.32616	GBM
366	TCGA-12-3649-01A-01R-0918-07	-2.22316	GBM
367	TCGA-12-3650-01A-01R-0918-07	-0.48576	GBM
368	TCGA-12-3651-01A-01R-0918-07	-0.50936	GBM
369	TCGA-12-3652-01A-01R-0918-07	-0.28376	GBM
370	TCGA-12-3653-01A-01R-0918-07	-1.52376	GBM
371	TCGA-12-5295-01A-01R-1484-07	-0.37496	GBM
372	TCGA-12-5299-01A-02R-1484-07	-0.95676	GBM
373	TCGA-12-5301-01A-01R-1484-07	-0.40016	GBM
374	TCGA-14-0736-01A-01R-0524-07	-1.35836	GBM
375	TCGA-14-0740-01B-01R-1847-07	-1.36036	GBM
376	TCGA-14-0781-01B-01R-1700-07	0.06624	GBM
377	TCGA-14-0783-01B-01R-0524-07	-0.75416	GBM
378	TCGA-14-0786-01B-01R-0524-07	-1.41816	GBM
379	TCGA-14-0787-01A-01R-0388-07	-1.24396	GBM
380	TCGA-14-0789-01A-01R-0388-07	0.11484	GBM
381	TCGA-14-0790-01B-01R-0791-07	-0.47796	GBM
382	TCGA-14-0812-01B-01R-0598-07	-0.64136	GBM
383	TCGA-14-0813-01A-01R-0388-07	-1.02116	GBM
384	TCGA-14-0817-01A-01R-0388-07	-0.58896	GBM
385	TCGA-14-0862-01B-01R-1847-07	0.66324	GBM
386	TCGA-14-0865-01B-01R-0598-07	-1.39896	GBM
387	TCGA-14-0866-01B-01R-0598-07	-1.26976	GBM
388	TCGA-14-0867-01A-01R-0388-07	-0.71836	GBM
389	TCGA-14-0871-01A-01R-0388-07	-0.64696	GBM
390	TCGA-14-1034-01A-01R-0524-07	-0.36276	GBM
391	TCGA-14-1037-01A-01R-0598-07	0.42664	GBM
392	TCGA-14-1043-01B-11R-1847-07	-0.03276	GBM
393	TCGA-14-1395-01B-11R-1847-07	-1.23376	GBM
394	TCGA-14-1396-01A-01R-0524-07	-1.15656	GBM
395	TCGA-14-1401-01A-01R-0524-07	-0.32356	GBM
396	TCGA-14-1402-01A-01R-0524-07	-1.26136	GBM
397	TCGA-14-1450-01B-01R-1847-07	-0.74796	GBM
398	TCGA-14-1451-01A-01R-0524-07	-1.17436	GBM
399	TCGA-14-1452-01A-01R-0524-07	-1.24116	GBM
400	TCGA-14-1453-01A-01R-0524-07	-1.60036	GBM
401	TCGA-14-1454-01A-01R-0524-07	-1.41776	GBM
402	TCGA-14-1455-01A-01R-0598-07	-0.25076	GBM
403	TCGA-14-1456-01C-01R-0791-07	-0.36756	GBM
404	TCGA-14-1458-01A-01R-0598-07	0.03544	GBM
405	TCGA-14-1459-01A-01R-0524-07	-1.70516	GBM
406	TCGA-14-1794-01A-01R-0598-07	-1.21496	GBM
407	TCGA-14-1795-01A-01R-0598-07	-0.36236	GBM
408	TCGA-14-1821-01A-01R-0598-07	-1.31016	GBM
409	TCGA-14-1823-01A-01R-0598-07	0.28164	GBM
410	TCGA-14-1825-01A-01R-0598-07	-0.30856	GBM
411	TCGA-14-1827-01A-01R-0598-07	0.33884	GBM
412	TCGA-14-1829-01A-01R-0598-07	-0.78396	GBM
413	TCGA-14-2554-01A-01R-0791-07	-0.38916	GBM
414	TCGA-14-2555-01B-01R-0918-07	-1.54736	GBM
415	TCGA-14-3476-01B-01R-1231-07	-0.20816	GBM
416	TCGA-14-3477-01A-01R-0918-07	-0.46216	GBM
417	TCGA-14-4157-01A-01R-1231-07	-1.25396	GBM
418	TCGA-15-0742-01A-01R-0340-07	-1.48576	GBM
419	TCGA-15-1444-01A-02R-1700-07	0.35944	GBM
420	TCGA-15-1446-01A-01R-0524-07	-1.13116	GBM
421	TCGA-15-1447-01A-01R-0524-07	-1.35816	GBM
422	TCGA-15-1449-01A-01R-0524-07	-1.15816	GBM
423	TCGA-16-0846-01A-01R-0388-07	-0.48756	GBM
424	TCGA-16-0848-01A-01R-0388-07	-0.91716	GBM
425	TCGA-16-0849-01A-01R-0388-07	-0.72976	GBM
426	TCGA-16-0850-01A-01R-0388-07	-0.81636	GBM
427	TCGA-16-0861-01A-01R-0388-07	-0.83576	GBM
428	TCGA-16-1045-01B-01R-0524-07	-0.86556	GBM
429	TCGA-16-1047-01B-01R-0524-07	-1.79816	GBM
430	TCGA-16-1048-01B-01R-1231-07	-0.48211	GBM
431	TCGA-16-1055-01B-01R-0524-07	-0.81196	GBM
432	TCGA-16-1056-01B-01R-0524-07	-0.96876	GBM
433	TCGA-16-1060-01A-01R-0524-07	-0.02636	GBM
434	TCGA-16-1062-01A-01R-0524-07	-1.37676	GBM
435	TCGA-16-1063-01B-01R-0524-07	-0.21456	GBM
436	TCGA-16-1460-01A-01R-0598-07	-0.01156	GBM
437	TCGA-19-0955-01A-02R-0524-07	-0.71256	GBM
438	TCGA-19-0957-01C-01R-0598-07	-0.46656	GBM
439	TCGA-19-0960-01A-02R-0524-07	-1.47136	GBM
440	TCGA-19-0962-01B-01R-0524-07	-0.26856	GBM
441	TCGA-19-0963-01B-01R-0524-07	-0.87616	GBM
442	TCGA-19-0964-01A-01R-0524-07	-1.50576	GBM
443	TCGA-19-1385-01A-02R-0598-07	0.31044	GBM
444	TCGA-19-1386-01A-01R-0598-07	-0.93756	GBM
445	TCGA-19-1387-01A-01R-0598-07	-0.11716	GBM
446	TCGA-19-1388-01A-01R-0598-07	-0.15776	GBM
447	TCGA-19-1389-01A-01R-0598-07	0.06364	GBM
448	TCGA-19-1390-01A-01R-0918-07	-0.65236	GBM
449	TCGA-19-1392-01A-01R-0524-07	-1.28416	GBM
450	TCGA-19-1786-01A-01R-0598-07	-0.70096	GBM
451	TCGA-19-1787-01B-01R-0918-07	-0.94576	GBM
452	TCGA-19-1788-01A-01R-0598-07	0.11704	GBM
453	TCGA-19-1789-01A-01R-0598-07	-1.39676	GBM
454	TCGA-19-1790-01B-01R-1231-07	-0.86336	GBM
455	TCGA-19-1791-01A-01R-0598-07	-1.57656	GBM
456	TCGA-19-2619-01A-01R-0918-07	-1.16596	GBM
457	TCGA-19-2620-01A-01R-0918-07	-0.74416	GBM
458	TCGA-19-2621-01B-01R-0918-07	-1.66516	GBM
459	TCGA-19-2623-01A-01R-0918-07	-0.85576	GBM
460	TCGA-19-2624-01A-01R-0918-07	-1.69176	GBM
461	TCGA-19-2625-01A-01R-0918-07	-1.46656	GBM
462	TCGA-19-2629-01A-01R-0918-07	0.00224	GBM
463	TCGA-19-2631-01A-01R-1231-07	-0.98376	GBM
464	TCGA-19-4068-01A-01R-1231-07	-0.39616	GBM
465	TCGA-19-5947-01A-11R-1700-07	0.52924	GBM
466	TCGA-19-5951-01A-11R-1700-07	0.03844	GBM
467	TCGA-19-5952-01A-11R-1700-07	0.00524	GBM
468	TCGA-19-5953-01B-12R-1847-07	-0.08056	GBM
469	TCGA-19-5954-01A-11R-1700-07	-0.17536	GBM
470	TCGA-19-5955-01A-11R-1700-07	0.78344	GBM
471	TCGA-19-5956-01A-11R-1700-07	-0.46936	GBM
472	TCGA-19-5958-01A-11R-1700-07	-0.64896	GBM
473	TCGA-19-5959-01A-11R-1700-07	-0.55756	GBM
474	TCGA-26-1438-01A-01R-0524-07	-0.21696	GBM
475	TCGA-26-1439-01A-01R-1231-07	-0.67236	GBM
476	TCGA-26-1440-01A-01R-0524-07	-0.86916	GBM
477	TCGA-26-1442-01A-01R-1700-07	-0.12736	GBM
478	TCGA-26-1443-01A-01R-0524-07	-1.13116	GBM
479	TCGA-26-1799-01A-02R-0598-07	-0.20576	GBM
480	TCGA-26-5132-01A-01R-1484-07	-1.26536	GBM
481	TCGA-26-5133-01A-01R-1484-07	-1.16396	GBM
482	TCGA-26-5134-01A-01R-1484-07	-0.84316	GBM
483	TCGA-26-5135-01A-01R-1484-07	-0.53416	GBM
484	TCGA-26-5136-01B-01R-1484-07	-0.57676	GBM
485	TCGA-26-5139-01A-01R-1484-07	-1.47196	GBM
486	TCGA-26-6173-01A-11R-1847-07	0.67364	GBM
487	TCGA-26-6174-01A-21R-1847-07	0.64304	GBM
488	TCGA-27-1830-01A-01R-0598-07	-0.95916	GBM
489	TCGA-27-1831-01A-01R-0791-07	-0.89436	GBM
490	TCGA-27-1832-01A-01R-0598-07	-0.67736	GBM
491	TCGA-27-1833-01A-01R-0598-07	-1.43176	GBM
492	TCGA-27-1834-01A-01R-0598-07	-0.47836	GBM
493	TCGA-27-1835-01A-01R-0791-07	-1.87216	GBM
494	TCGA-27-1836-01A-01R-0791-07	-0.63896	GBM
495	TCGA-27-1837-01A-01R-0791-07	-1.38716	GBM
496	TCGA-27-1838-01A-01R-0791-07	-1.42656	GBM
497	TCGA-27-2518-01A-01R-0791-07	-0.96636	GBM
498	TCGA-27-2519-01A-01R-0791-07	-0.86636	GBM
499	TCGA-27-2521-01A-01R-0791-07	-0.32516	GBM
500	TCGA-27-2523-01A-01R-0791-07	-0.71376	GBM
501	TCGA-27-2524-01A-01R-0791-07	-0.48396	GBM
502	TCGA-27-2526-01A-01R-0791-07	-1.19656	GBM
503	TCGA-27-2527-01A-01R-0791-07	-1.18956	GBM
504	TCGA-27-2528-01A-01R-0791-07	-1.13516	GBM
505	TCGA-28-1745-01B-01R-0598-07	1.49004	GBM
506	TCGA-28-1746-01A-01R-0598-07	0.33724	GBM
507	TCGA-28-1747-01C-01R-0791-07	-0.36576	GBM
508	TCGA-28-1749-01A-01R-0598-07	-0.95016	GBM
509	TCGA-28-1750-01A-01R-0598-07	-0.26656	GBM
510	TCGA-28-1751-01A-02R-0598-07	-0.61576	GBM
511	TCGA-28-1752-01A-01R-0598-07	0.42464	GBM
512	TCGA-28-1753-01A-01R-0791-07	-0.38716	GBM
513	TCGA-28-1755-01A-01R-0598-07	-2.19676	GBM
514	TCGA-28-1756-01C-01R-0791-07	-1.07376	GBM
515	TCGA-28-1757-01A-02R-0598-07	-0.92196	GBM
516	TCGA-28-1760-01A-01R-0598-07	-1.58636	GBM
517	TCGA-28-2501-01A-01R-1700-07	0.48244	GBM
518	TCGA-28-2502-01B-01R-0791-07	-0.29576	GBM
519	TCGA-28-2506-01A-02R-0791-07	-1.29196	GBM
520	TCGA-28-2509-01A-01R-0791-07	-1.24496	GBM
521	TCGA-28-2510-01A-01R-1700-07	0.54844	GBM
522	TCGA-28-2513-01A-01R-0791-07	-0.23416	GBM
523	TCGA-28-2514-01A-02R-0791-07	-0.43256	GBM
524	TCGA-28-5204-01A-01R-1484-07	-0.11976	GBM
525	TCGA-28-5207-01A-01R-1484-07	-0.14656	GBM
526	TCGA-28-5208-01A-01R-1484-07	-0.16216	GBM
527	TCGA-28-5209-01A-01R-1484-07	-1.21276	GBM
528	TCGA-28-5211-01C-11R-1847-07	-0.81456	GBM
529	TCGA-28-5213-01A-01R-1484-07	0.41944	GBM
530	TCGA-28-5214-01A-01R-1484-07	0.51844	GBM
531	TCGA-28-5215-01A-01R-1484-07	-0.68216	GBM
532	TCGA-28-5216-01A-01R-1484-07	-0.89616	GBM
533	TCGA-28-5218-01A-01R-1484-07	0.00484	GBM
534	TCGA-28-5219-01A-01R-1484-07	-0.38976	GBM
535	TCGA-28-5220-01A-01R-1484-07	-0.32156	GBM
536	TCGA-28-6450-01A-11R-1700-07	0.00344	GBM
537	TCGA-32-1970-01A-01R-0791-07	-1.51376	GBM
538	TCGA-32-1973-01A-01R-1231-07	-0.30336	GBM
539	TCGA-32-1976-01A-01R-0791-07	-0.48396	GBM
540	TCGA-32-1977-01A-01R-1231-07	-0.99216	GBM
541	TCGA-32-1978-01A-01R-1231-07	-1.17536	GBM
542	TCGA-32-1979-01A-01R-1700-07	-0.61816	GBM
543	TCGA-32-1980-01A-01R-1700-07	-0.03916	GBM
544	TCGA-32-1982-01A-01R-0791-07	-0.57336	GBM
545	TCGA-32-1986-01A-01R-0791-07	-1.44296	GBM
546	TCGA-32-1987-01A-01R-1231-07	0.21184	GBM
547	TCGA-32-1991-01A-01R-1231-07	0.05844	GBM
548	TCGA-32-2491-01A-01R-1231-07	-1.17196	GBM
549	TCGA-32-2494-01A-01R-1231-07	-0.46336	GBM
550	TCGA-32-2495-01A-01R-1231-07	-1.09256	GBM
551	TCGA-32-2498-01A-01R-1231-07	-0.72816	GBM
552	TCGA-32-2615-01A-01R-0918-07	-1.05556	GBM
553	TCGA-32-2616-01A-01R-0918-07	-0.71356	GBM
554	TCGA-32-2632-01A-01R-0918-07	-1.16636	GBM
555	TCGA-32-2634-01A-01R-0918-07	-1.18956	GBM
556	TCGA-32-2638-01A-01R-0918-07	-0.44596	GBM
557	TCGA-32-4208-01A-01R-1231-07	-1.02776	GBM
558	TCGA-32-4209-01A-01R-1231-07	-0.16536	GBM
559	TCGA-32-4210-01A-01R-1231-07	-0.69756	GBM
560	TCGA-32-4211-01A-01R-1231-07	-0.88696	GBM
561	TCGA-32-4213-01A-01R-1231-07	-0.55576	GBM
562	TCGA-32-4719-01A-01R-1231-07	1.05464	GBM
563	TCGA-32-5222-01A-01R-1484-07	-0.19236	GBM
564	TCGA-41-2571-01A-01R-0918-07	-0.69936	GBM
565	TCGA-41-2572-01A-01R-1231-07	-0.84316	GBM
566	TCGA-41-2573-01A-01R-0918-07	0.00764	GBM
567	TCGA-41-2575-01A-01R-0918-07	-1.49656	GBM
568	TCGA-41-3392-01A-01R-0918-07	-0.73116	GBM
569	TCGA-41-3393-01A-01R-1231-07	-1.01916	GBM
570	TCGA-41-3915-01A-01R-1231-07	-0.15316	GBM
571	TCGA-41-4097-01A-01R-1231-07	0.01284	GBM
572	TCGA-41-5651-01A-01R-1700-07	-0.90176	GBM
573	TCGA-41-6646-01A-11R-1847-07	-0.35576	GBM
574	TCGA-74-6573-01A-12R-1847-07	-1.05856	GBM
575	TCGA-74-6575-01A-11R-1847-07	0.02324	GBM
576	TCGA-74-6577-01A-11R-1847-07	0.02004	GBM
577	TCGA-74-6578-01A-11R-1847-07	0.00664	GBM
578	TCGA-74-6581-01A-11R-1847-07	-0.58636	GBM
579	TCGA-74-6584-01A-11R-1847-07	0.23824	GBM
580	TCGA-76-4925-01A-01R-1484-07	-1.73896	GBM
581	TCGA-76-4926-01B-01R-1484-07	-0.64876	GBM
582	TCGA-76-4927-01A-01R-1484-07	0.05064	GBM
583	TCGA-76-4928-01B-01R-1484-07	-0.62236	GBM
584	TCGA-76-4929-01A-01R-1484-07	-0.87676	GBM
585	TCGA-76-4931-01A-01R-1484-07	-0.80696	GBM
586	TCGA-76-4932-01A-01R-1484-07	-0.58636	GBM
587	TCGA-76-4934-01A-01R-1484-07	-0.95316	GBM
588	TCGA-76-4935-01A-01R-1484-07	-0.40316	GBM
589	TCGA-76-6191-01A-13R-1700-07	0.66404	GBM
590	TCGA-76-6193-01A-11R-1700-07	1.65804	GBM
591	TCGA-76-6280-01A-21R-1847-07	-0.77716	GBM
592	TCGA-76-6282-01A-11R-1700-07	0.90444	GBM
593	TCGA-76-6283-01A-11R-1847-07	-0.31656	GBM
594	TCGA-76-6285-01A-11R-1700-07	0.26184	GBM
595	TCGA-76-6286-01A-11R-1847-07	-0.02936	GBM
596	TCGA-76-6656-01A-11R-1847-07	-0.72896	GBM
597	TCGA-76-6657-01A-11R-1847-07	-0.67716	GBM
598	TCGA-76-6660-01A-11R-1847-07	0.25404	GBM
599	TCGA-76-6661-01B-11R-1847-07	-0.37896	GBM
600	TCGA-76-6662-01A-11R-1847-07	-0.45376	GBM
601	TCGA-76-6664-01A-11R-1847-07	0.50944	GBM
602	TCGA-81-5910-01A-11R-1700-07	-1.55376	GBM
603	TCGA-81-5911-01A-12R-1847-07	-0.89976	GBM
604	TCGA-87-5896-01A-01R-1700-07	-0.21976	GBM

## Sheet: f
Differential Log2 ratio values of ARRB1 in the GSE22866 datset
S.No	Sample ID	Log2 ratio	Sample type
1	Control 1	0.0132885	Control Brain
2	Control 2	-0.401749	Control Brain
3	Control 3	0.663271	Control Brain
4	Control 4	-0.522636	Control Brain
5	Control 5	0.0209421	Control Brain
6	Control 6	0.226884	Control Brain
7	GBM1	-1.55641	GBM
8	GBM10	-0.764319	GBM
9	GBM11	-0.683319	GBM
10	GBM12	-2.33185	GBM
11	GBM13	-0.781967	GBM
12	GBM14	-3.09725	GBM
13	GBM15	-1.01252	GBM
14	GBM16	-3.08844	GBM
15	GBM17	-1.54883	GBM
16	GBM18	0.00302019	GBM
17	GBM19	-1.5871	GBM
18	GBM2	-1.83164	GBM
19	GBM20	-2.01774	GBM
20	GBM3	-1.61847	GBM
21	GBM4	-1.48241	GBM
22	GBM5	-1.35148	GBM
23	GBM6	-1.46093	GBM
24	GBM7	-0.831642	GBM
25	GBM8	-1.24362	GBM
26	GBM9	-0.302896	GBM
27	GBM21	-1.72538	GBM
28	GBM22	-0.21637	GBM
29	GBM23	-0.768711	GBM
30	GBM24	-1.75122	GBM
31	GBM25	-2.52933	GBM
32	GBM26	-1.06017	GBM
33	GBM27	-0.99698	GBM
34	GBM28	-2.28077	GBM
35	GBM29	-0.590987	GBM
36	GBM30	-1.97652	GBM
37	GBM31	-0.626417	GBM
38	GBM32	-1.67505	GBM
39	GBM33	-2.48964	GBM
40	GBM34	-1.39834	GBM
41	GBM35	-2.00732	GBM
42	GBM36	-2.49399	GBM
43	GBM37	-2.09284	GBM
44	GBM38	-2.42582	GBM
45	GBM39	-1.54883	GBM
46	GBM40	-2.0388	GBM

## Sheet: g
Differential Log2 ratio values of ARRB1 in the REMBRANDT data set
S.No	Sample ID	Log2 ratio	Sample type
1	NT1	0.145858	Control brain
2	NT2	0.0728567	Control brain
3	NT3	0.308857	Control brain
4	NT4	-0.0351431	Control brain
5	NT5	-0.125143	Control brain
6	NT6	-0.118143	Control brain
7	NT7	-0.144142	Control brain
8	HF0088	0.002857	Control brain
9	HF0120	-0.461143	Control brain
10	HF0131	0.128857	Control brain
11	HF0137	0.346857	Control brain
12	HF0151	-0.0291426	Control brain
13	HF0163	0.0178574	Control brain
14	HF0171	-0.0621426	Control brain
15	HF0178	0.0818575	Control brain
16	HF0211	0.0678575	Control brain
17	HF0232	-0.406142	Control brain
18	HF0295	0.0978573	Control brain
19	HF0303	0.0648573	Control brain
20	HF0377	-0.226143	Control brain
21	HF0383	0.179857	Control brain
22	HF0467	0.0158575	Control brain
23	HF0512	0.0408571	Control brain
24	HF0523	0.00385741	Control brain
25	HF0526	-0.0331432	Control brain
26	HF0533	0.280857	Control brain
27	HF0593	0.0328567	Control brain
28	HF0616	-0.250143	Control brain
29	E09296	-0.289143	II
30	E09398	-0.268143	II
31	E09471	-0.209143	II
32	E09542	-0.0751431	II
33	E09673	-0.149143	II
34	E09797	-0.884143	II
35	E09811	-0.363143	II
36	E10025	0.635857	II
37	HF0022	-0.0151426	II
38	HF0026	-0.360143	II
39	HF0223	0.519857	II
40	HF0252	-0.360143	II
41	HF0305	0.248857	II
42	HF0316	-0.467143	II
43	HF0329	0.0638569	II
44	HF0332	0.267857	II
45	HF0434	-0.101143	II
46	HF0450	-0.0661432	II
47	HF0488	0.502857	II
48	HF0491	0.272857	II
49	HF0606	-0.609143	II
50	HF0608	-0.274143	II
51	HF0639	0.628857	II
52	HF0670	-0.986143	II
53	HF0726	-0.0971424	II
54	HF0757	-0.220143	II
55	HF0778	0.838858	II
56	HF0802	0.164857	II
57	HF0822	0.159858	II
58	HF0844	-0.842143	II
59	HF0855	-0.528143	II
60	HF0899	-0.180143	II
61	HF0914	-0.404143	II
62	HF0931	-0.326143	II
63	HF0936	-0.438143	II
64	HF0953	0.982858	II
65	HF0982	-0.780143	II
66	HF1000	-0.380142	II
67	HF1156	0.0738571	II
68	HF1235	-0.572143	II
69	HF1246	0.338857	II
70	HF1316	-0.217143	II
71	HF1319	-0.169143	II
72	HF1325	-0.598143	II
73	HF1334	-0.159143	II
74	HF1344	-1.09314	II
75	HF1345	-0.475143	II
76	HF1366	0.644857	II
77	HF1380	-0.480143	II
78	HF1381	-0.532143	II
79	HF1407	-0.806143	II
80	HF1442	0.295857	II
81	HF1489	-0.358143	II
82	HF1511	-0.204143	II
83	HF1551	-0.037143	II
84	HF1568	0.0648573	II
85	HF1588	-0.491143	II
86	HF1606	-0.411143	II
87	HF1677	-0.197143	II
88	HF1708	0.203857	II
89	900_00_1961	-0.774143	II
90	900_00_5382	-0.491143	II
91	900_00_5477	0.333857	II
92	900_00_5468	0.178858	II
93	E10483	-1.28714	II
94	MD547038	0.218858	III
95	MD548457	-0.300142	III
96	MD550239	-0.425142	III
97	MD550715	-0.457143	III
98	MD554082	-1.48814	III
99	MD570013	-1.35414	III
100	E09239	-0.746143	III
101	E09393	-0.565143	III
102	E09408	-0.413142	III
103	E09743	0.310858	III
104	E09801	-0.0641424	III
105	E09826	-0.830143	III
106	E09855	-0.0141432	III
107	E09914	0.405857	III
108	E09948	-1.09814	III
109	E09959	-0.277143	III
110	E09966	-1.51414	III
111	E10062	-0.949143	III
112	HF0017	0.171858	III
113	HF0087	-0.455143	III
114	HF0089	0.160857	III
115	HF0108	-0.155143	III
116	HF0152	-0.143143	III
117	HF0244	-0.0531428	III
118	HF0435	-0.496143	III
119	HF0702	-1.02614	III
120	HF0850	-0.167143	III
121	HF0954.2	-0.728143	III
122	HF0966	-0.858143	III
123	HF0975	-0.309143	III
124	HF1136	-1.32514	III
125	HF1150	-1.96414	III
126	HF1185	-0.250143	III
127	HF1186	-0.872143	III
128	HF1232	-0.821143	III
129	HF1242	-0.847143	III
130	HF1255	-0.773143	III
131	HF1280	-1.35114	III
132	HF1286	-0.962143	III
133	HF1295	-0.316143	III
134	HF1409	-1.87314	III
135	HF1475	-0.367143	III
136	HF1490	-1.26614	III
137	HF1494	-0.436143	III
138	HF1581	-0.417143	III
139	HF1587	-0.252143	III
140	HF1613	-0.262142	III
141	900_00_5308	-0.835143	III
142	900_00_5385	-0.940143	III
143	900_00_5459	-0.457143	III
144	900_00_5545	-0.188143	III
145	900_00_5549	-0.782143	III
146	E09920	0.00585726	III
147	E10105	-1.12914	III
148	E10162	-0.190143	III
149	HF1032	-0.311143	III
150	E10615	0.502857	III
151	E10645	-0.892143	III
152	HF0048	-0.0871432	IV
153	HF0268	-0.689143	IV
154	MD545226	-1.49814	IV
155	MD602958	-0.328142	IV
156	MD607103	-0.926143	IV
157	MD607216	-1.39514	IV
158	MD608660	-2.33514	IV
159	E09137	0.298857	IV
160	E09138	0.271857	IV
161	E09192	-0.727143	IV
162	E09214	0.188857	IV
163	E09233	-0.489143	IV
164	E09278	-1.29114	IV
165	E09331	0.144857	IV
166	E09369	0.198857	IV
167	E09405	0.257857	IV
168	E09449	0.0998571	IV
169	E09451	-0.904143	IV
170	E09478	-1.08114	IV
171	E09483	-0.886143	IV
172	E09489	-0.694143	IV
173	E09535	-0.460143	IV
174	E09569	-0.604143	IV
175	E09601	-1.06514	IV
176	E09602	-0.298143	IV
177	E09605	-0.131143	IV
178	E09606	0.313857	IV
179	E09610	-1.42814	IV
180	E09615	-0.340143	IV
181	E09622	-0.848143	IV
182	E09647	-0.420142	IV
183	E09649	-0.235143	IV
184	E09654	-0.684143	IV
185	E09655	0.144857	IV
186	E09680	-0.390143	IV
187	E09690	-0.101143	IV
188	E09698	-1.06614	IV
189	E09722	-0.886143	IV
190	E09730	-0.232143	IV
191	E09740	-0.784143	IV
192	E09742	-1.17614	IV
193	E09744	-1.23214	IV
194	E09752	-0.564143	IV
195	E09756	-0.600143	IV
196	E09759	0.286857	IV
197	E09782	-0.953143	IV
198	E09786	-0.526143	IV
199	E09787	-0.0431425	IV
200	E09791	-0.432142	IV
201	E09800	-0.166143	IV
202	E09802	-1.21514	IV
203	E09810	-1.00914	IV
204	E09825	-1.16814	IV
205	E09829	-1.23314	IV
206	E09832	-0.480143	IV
207	E09833	-0.921143	IV
208	E09842	-0.604143	IV
209	E09847	-0.0541432	IV
210	E09857	-1.70214	IV
211	E09862	-1.59014	IV
212	E09906	-0.891143	IV
213	E09907	-1.31814	IV
214	E09938	-0.434143	IV
215	E09967	-0.721143	IV
216	E10002	-1.20114	IV
217	E10012	-1.47414	IV
218	E10031	-0.861143	IV
219	HF0024	-0.282143	IV
220	HF0031	-0.829143	IV
221	HF0050	-0.470143	IV
222	HF0066	-1.97514	IV
223	HF0138	-0.874143	IV
224	HF0142	-1.67614	IV
225	HF0180	-1.34214	IV
226	HF0212	0.0138576	IV
227	HF0300.3	-0.154143	IV
228	HF0408	-1.66214	IV
229	HF0442.5	-0.689143	IV
230	HF0445	-0.659143	IV
231	HF0520	-0.615143	IV
232	HF0543	-0.849143	IV
233	HF0583	-0.888143	IV
234	HF0627	-0.932143	IV
235	HF0654	-0.365143	IV
236	HF0790	-1.43614	IV
237	HF0891	-0.825143	IV
238	HF0894	-1.61414	IV
239	HF0963	-1.31714	IV
240	HF0986	-0.958143	IV
241	HF0990	-1.39914	IV
242	HF0992	-1.75714	IV
243	HF0996	-1.87214	IV
244	HF1077	-1.16114	IV
245	HF1078	-1.45714	IV
246	HF1097	0.142857	IV
247	HF1122	-1.90014	IV
248	HF1137	-1.00314	IV
249	HF1139	-2.00914	IV
250	HF1178	-0.603143	IV
251	HF1191	-1.03114	IV
252	HF1220	0.0608576	IV
253	HF1262	-0.990143	IV
254	HF1269	-0.443143	IV
255	HF1292	-0.350143	IV
256	HF1297	-2.15514	IV
257	HF1318	-0.827143	IV
258	HF1338	-0.633143	IV
259	HF1356	0.108857	IV
260	HF1382	-1.18314	IV
261	HF1397	-1.48114	IV
262	HF1469	-0.0261433	IV
263	HF1509	-1.83214	IV
264	HF1517	-1.49314	IV
265	HF1534	-0.919143	IV
266	HF1538	-0.418142	IV
267	HF1540	-0.877143	IV
268	HF1585	-0.325143	IV
269	HF1589	-1.26614	IV
270	HF1608	-1.26114	IV
271	HF1618	-1.96414	IV
272	HF1628	-1.59814	IV
273	HF1671	-0.258143	IV
274	E09624	-2.53014	IV
275	E09137	-0.601143	IV
276	E09278	0.637857	IV
277	E09833	-0.257143	IV
278	E09907	-0.365143	IV
279	E10144	-0.0861427	IV
280	E10444	-1.19814	IV
281	E10462	-0.485143	IV
282	HF0505	0.344857	IV
283	HF1058	0.0778568	IV
284	HF1492	0.210857	IV
285	HF1640	0.160857	IV
286	HF1667	0.0398567	IV
287	E10488	0.417857	IV
288	E09139	-0.160143	IV
289	E09348	0.061857	IV
290	E09430	0.234857	IV
291	E09454	0.606857	IV
292	E09670	-0.0181429	IV
293	E09846	0.334857	IV
294	E09852	-0.154143	IV
295	E09930	0.0328567	IV
296	E09956	0.196857	IV
297	E10013	-1.90514	IV
298	900_00_5551	-0.311143	IV
299	900_00_5445	-0.437143	IV
300	900_00_5543	-0.901143	IV
301	900_00_5413	-0.655143	IV
302	900_00_5346	-0.732143	IV
303	900_0053_03	-1.30214	IV
304	900_00_5379	-1.01514	IV
305	900_0052_99	-1.08614	IV
306	900_00_5317	-0.114143	IV
307	900_00_53_32	-1.56814	IV
308	900_00_5338	-0.978143	IV
309	900_00_5342	-0.740143	IV
310	900_00_5381	-0.386143	IV
311	900_00_5384	-0.505143	IV
312	900_00_5396	-0.445143	IV
313	900_00_5404	-0.339143	IV
314	900_00_5404	-0.594143	IV
315	900_00_5414	-0.828143	IV
316	900_00_5458	-0.269142	IV
317	900_00_5462	-1.01714	IV
318	900_00_5488	-1.86914	IV
319	900_00_5489	-1.57114	IV
320	900_00_5548	-0.621143	IV
321	900_00_5540	-0.895143	IV
322	900_00_5542	-1.26914	IV
323	900_00_5544	-1.24814	IV
324	900_00_5541	-1.18714	IV
325	900_00_5554	-0.341143	IV
326	MD621233	-0.109143	IV
327	900_00_5316	-0.401143	IV
328	900_00_5546	-1.52914	IV
329	E09623	-0.563143	IV
330	E09917	-0.258143	IV
331	E09951	-1.22714	IV
332	E10016	-0.185143	IV
333	E10026	-0.444143	IV
334	E10029	0.712857	IV
335	E10041	-0.729143	IV
336	E10077	0.0498569	IV
337	E10102	-1.54914	IV
338	E10110	-1.50014	IV
339	E10140	-0.894143	IV
340	E10158	-0.423143	IV
341	E10172	-0.920143	IV
342	E10184	0.0108574	IV
343	E10191	0.580857	IV
344	E10193	0.132857	IV
345	E10203	0.522857	IV
346	E10211	-0.137142	IV
347	E10249	-0.206143	IV
348	E10252	-0.135142	IV
349	E10252	0.154857	IV
350	E10258	-0.0261433	IV
351	E10271	-1.24414	IV
352	E10284	-1.41714	IV
353	E10290	-0.782143	IV
354	E10292	-1.55714	IV
355	E10300	-1.05314	IV
356	E10305	-0.296143	IV
357	E10306	-1.42314	IV
358	E10312	0.00485686	IV
359	E10313	-1.77414	IV
360	E10318	0.0868576	IV
361	E10433	0.0828569	IV
362	E50057	0.289857	IV
363	E50074	-0.265143	IV
364	E50091	-0.580143	IV
365	E50123	-1.32714	IV
366	E10226	-0.948143	IV
367	E10227	-1.01914	IV
368	E10250	-1.04614	IV
369	E10252	0.465857	IV
370	E10252	-0.0101425	IV
371	E10262	-0.917143	IV
372	E10264	-0.981143	IV
373	E10267	-1.91114	IV
374	E10514	1.53786	IV
375	E10551	0.0348576	IV
376	E10596	-0.534143	IV
377	E10662	-0.748143	IV
378	E10662	-1.90214	IV
