# Supplementary material for: PI3 kinase pathway regulated miRNome in glioblastoma: identification of miR-326 as a tumour suppressor miRNA
Source: Mol Cancer. 2016 Nov 21;15:74. doi: 10.1186/s12943-016-0557-8 (PMC5117574; doi:10.1186/s12943-016-0557-8)
Supplement: Additional file 5: Table S4. — List of transcription factors regulated by PI3 kinase pathway that can potentially regulate ARRB1 locus. (XLSX 13 kb) [file 12943_2016_557_MOESM5_ESM.xlsx]

## Sheet: Sheet1
Supplementary Table ST4: List of transcription factors regulated by PI3 kinase pathway that can potentially regulate ARRB1 locus
		Transcription factor analysis - MatInspector				Low pAKT vs High pAKT				Normal vs GBM				Correlation with ARRB1
Gene	Detailed Matrix Information	Opt	Start position	End position	Strand	Average Low pAKT	Average High pAKT	Log2 fold change	p value	Average normal	Average GBM	Log2 fold Change	p value	R	p value
IRX5	Iroquois homeobox 5	0.86	1395	1407	-	2.46635	1.92208	-0.544275	0.0292	-4e-10	2.11377	2.11377	3.5e-06	-0.0721185	0.0821477
IRX5	Iroquois homeobox 5	0.86	382	394	-	2.46635	1.92208	-0.544275	0.0292	-4e-10	2.11377	2.11377	3.5e-06	-0.0721185	0.0821477
ZIC3	Zinc finger protein of the cerebellum (Zic3)	0.91	4558	4572	-	-0.22575	-0.758646	-0.532895	0.00517	0	-0.350363	-0.350363	0.22838	0.0847983	0.0408532
ZIC3	Zinc finger protein of the cerebellum (Zic3)	0.91	5498	5512	-	-0.22575	-0.758646	-0.532895	0.00517	0	-0.350363	-0.350363	0.22838	0.0847983	0.0408532
ZIC3	Zic family member 3 (odd-paired Drosophila homolog)	0.77	3702	3718	-	-0.22575	-0.758646	-0.532895	0.00517	0	-0.350363	-0.350363	0.22838	0.0847983	0.0408532
ZIC3	Zic family member 3 (odd-paired Drosophila homolog) (secondary DNA binding preference)	0.88	43	57	-	-0.22575	-0.758646	-0.532895	0.00517	0	-0.350363	-0.350363	0.22838	0.0847983	0.0408532
ZIC3	Zic family member 3 (odd-paired Drosophila homolog)	0.77	4560	4576	-	-0.22575	-0.758646	-0.532895	0.00517	0	-0.350363	-0.350363	0.22838	0.0847983	0.0408532
ZIC3	Zic family member 3 (odd-paired Drosophila homolog)	0.77	5416	5432	-	-0.22575	-0.758646	-0.532895	0.00517	0	-0.350363	-0.350363	0.22838	0.0847983	0.0408532
HES1	Drosophila hairy and enhancer of split homologue 1 (HES-1)	0.92	4868	4882	-	1.12604	0.79712	-0.328917	0.0339	3e-10	0.982937	0.982937	7.55e-05	-0.1835	8.38e-06
HES1	Drosophila hairy and enhancer of split homologue 1 (HES-1)	0.92	5112	5126	-	1.12604	0.79712	-0.328917	0.0339	3e-10	0.982937	0.982937	7.55e-05	-0.1835	8.38e-06
HES1	Drosophila hairy and enhancer of split homologue 1 (HES-1)	0.92	5027	5041	-	1.12604	0.79712	-0.328917	0.0339	3e-10	0.982937	0.982937	7.55e-05	-0.1835	8.38e-06
PAX1	Pax1 paired domain protein, expressed in the developing vertebral column of mouse embryos	0.65	1931	1949	-	-0.00619235	-0.11164	-0.105448	0.0185	0	-0.00293709	-0.00293709	0.951304	-0.0111469	0.788433
E2F3	E2F transcription factor 3 (secondary DNA binding preference)	0.86	995	1011	-	-0.14552	0.032234	0.177754	0.0306	-4e-10	-0.115119	-0.115119	0.354972	-0.0307022	0.459748
ALX3	Aristaless-like homeobox 3	0.85	1752	1772	-	0.412032	0.609027	0.196995	0.0412	0	0.409897	0.409897	0.00823301	-0.0718341	0.0833652
THRA	Thyroid hormone receptor, alpha (ER4 - everted repeat, spacer 4)	0.81	2592	2616	-	-1.15742	-0.809647	0.347775	0.0339	0	-1.14523	-1.14523	3.43e-05	0.0270371	0.51506
THRA	Thyroid hormone receptor, alpha (ER4 - everted repeat, spacer 4)	0.81	2729	2753	-	-1.15742	-0.809647	0.347775	0.0339	0	-1.14523	-1.14523	3.43e-05	0.0270371	0.51506
THRA	Thyroid hormone receptor, alpha (ER4 - everted repeat, spacer 4)	0.81	3698	3722	-	-1.15742	-0.809647	0.347775	0.0339	0	-1.14523	-1.14523	3.43e-05	0.0270371	0.51506
ZNF300	KRAB-containing zinc finger protein 300	0.99	563	585	-	1.53127	1.94345	0.412174	0.022	0	1.68591	1.68591	2.8e-06	-0.230376	1.89e-08
INSM1	Zinc finger protein insulinoma-associated 1 (IA-1) functions as a transcriptional repressor	0.9	3595	3607	-	0.675671	1.17425	0.498575	0.0185	0	0.686295	0.686295	0.0227921	-0.14061	0.000669443
INSM1	Zinc finger protein insulinoma-associated 1 (IA-1) functions as a transcriptional repressor	0.9	4657	4669	-	0.675671	1.17425	0.498575	0.0185	0	0.686295	0.686295	0.0227921	-0.14061	0.000669443
SOX6	SRY (sex determining region Y)-box 6	0.97	3196	3218	-	0.298086	0.796905	0.498819	0.00232	-4e-10	0.571406	0.571406	0.023849	-0.125096	0.00250035
SOX6	SRY (sex determining region Y)-box 6	0.97	630	652	-	0.298086	0.796905	0.498819	0.00232	-4e-10	0.571406	0.571406	0.023849	-0.125096	0.00250035
SOX6	SRY (sex determining region Y)-box 6	0.97	5767	5789	-	0.298086	0.796905	0.498819	0.00232	-4e-10	0.571406	0.571406	0.023849	-0.125096	0.00250035
SOX6	SRY (sex determining region Y)-box 6	0.97	5082	5104	-	0.298086	0.796905	0.498819	0.00232	-4e-10	0.571406	0.571406	0.023849	-0.125096	0.00250035
HOXC9	Member of the vertebrate HOX - cluster of homeobox factors	0.91	1429	1445	-	2.37212	3.27805	0.90593	0.0164	0	2.71498	2.71498	1.4e-05	-0.0336089	0.418348
