# Supplementary material for: PI3 kinase pathway regulated miRNome in glioblastoma: identification of miR-326 as a tumour suppressor miRNA
Source: Mol Cancer. 2016 Nov 21;15:74. doi: 10.1186/s12943-016-0557-8 (PMC5117574; doi:10.1186/s12943-016-0557-8)
Supplement: Additional file 6: Table S5. — Gene regulated by miR-326 overexpression at 48 h interval. (XLSX 44 kb) [file 12943_2016_557_MOESM6_ESM.xlsx]

## Sheet: Sheet1
Supplementary Table ST5: Genes regulated by miR-326 overexpression at 48 hours interval (cut-off +/-0.57 in Log 2 scale)
S.No	Gene	Pre-miR-neg	Pre-miR-326	log2 (fold change)	p_value	q_value
1	PTCH2	0.353205	16.2551	5.52424	5e-05	0.000525601
2	C6orf48	79.4129	2070.58	4.70452	5e-05	0.000525601
3	IFLTD1	0.177	2.37455	3.74583	5e-05	0.000525601
4	KANSL1L	7.00668	70.4733	3.33027	5e-05	0.000525601
5	WAS	0.0750592	0.633912	3.07818	0.00235	0.0151651
6	BNIPL	0.063911	0.506138	2.9854	0.0049	0.0275294
7	PIFO	0.235403	1.31809	2.48525	5e-05	0.000525601
8	ACSM3	0.155846	0.842997	2.4354	0.008	0.0406975
9	RAET1G	0.178996	0.818527	2.1931	0.00495	0.0277634
10	RPS3A	30.9733	140.373	2.18017	5e-05	0.000525601
11	CASP10	0.172523	0.686573	1.99262	0.00125	0.00896786
12	AC090186.1	1.07309	4.26468	1.99066	0.0047	0.0266397
13	ARMC12	0.170973	0.643376	1.9119	0.0059	0.0317223
14	CLUL1	0.19689	0.714224	1.85899	0.002	0.0132721
15	DRD4	0.210124	0.739355	1.81502	0.00695	0.0363112
16	PHKG1	0.341395	1.08349	1.66617	0.0028	0.0174332
17	LCA5L	0.325655	0.948279	1.54197	0.0021	0.0138364
18	ABCG4	0.255722	0.724745	1.5029	0.00255	0.0161303
19	ZMYND10	0.580404	1.62811	1.48807	5e-05	0.000525601
20	LDLRAD4	0.559745	1.5187	1.44	0.0012	0.00868785
21	BAI2	1.05142	2.79505	1.41053	5e-05	0.000525601
22	C10orf11	2.8479	7.36881	1.37154	0.00055	0.0044968
23	C5orf56	0.914513	2.22759	1.28441	0.0004	0.0034395
24	CTSH	1.66889	4.03428	1.27342	5e-05	0.000525601
25	ESRP2	2.50373	5.98626	1.25758	5e-05	0.000525601
26	AC119673.1	24.764	58.3561	1.23664	5e-05	0.000525601
27	IL32	0.591816	1.37679	1.21809	0.00085	0.00654724
28	CCDC74B	0.487234	1.13173	1.21585	0.0022	0.0143869
29	PPIL3	33.0903	75.1846	1.18403	5e-05	0.000525601
30	RPS17	38.3854	84.461	1.13773	5e-05	0.000525601
31	FAM110B	1.75138	3.83935	1.13237	0.00025	0.00226567
32	FAXC	0.834561	1.79671	1.10627	5e-05	0.000525601
33	EEF1A2	0.425927	0.900839	1.08066	0.00225	0.0146219
34	NRTN	1.33924	2.82519	1.07694	5e-05	0.000525601
35	C2CD4D	0.344113	0.716625	1.05834	0.0104	0.0495139
36	RGS7	0.417159	0.867629	1.05648	0.0004	0.0034395
37	RPSA	99.7488	201.209	1.01232	5e-05	0.000525601
38	FMR1NB	3.00308	5.9849	0.994882	5e-05	0.000525601
39	ROPN1	1.73487	3.40914	0.97458	0.0001	0.000989292
40	WNT5B	0.730509	1.42648	0.965489	0.005	0.0279684
41	PBX1	1.1447	2.15925	0.915556	0.00135	0.00954122
42	CNTD1	0.648181	1.21644	0.908192	0.0078	0.0398262
43	RP11-770J1.5	5.91076	11.0894	0.90777	5e-05	0.000525601
44	AC114546.1	5.03561	9.37078	0.896001	0.00015	0.00142869
45	IDNK	1.67385	3.09213	0.885432	0.0018	0.012203
46	WFDC3	2.04106	3.7575	0.880456	0.0057	0.0308364
47	NPIP	2.39715	4.39042	0.873039	5e-05	0.000525601
48	ZIC1	2.57964	4.69142	0.862853	0.00695	0.0363112
49	RCVRN	2.41796	4.35769	0.849775	0.00245	0.0156345
50	SCN1B	2.44675	4.38848	0.842852	0.0009	0.0068593
51	AMIGO1	0.513573	0.920994	0.842621	0.00015	0.00142869
52	NDUFAF2	19.0614	33.353	0.807159	5e-05	0.000525601
53	PRSS27	0.966388	1.68757	0.804274	0.00405	0.0235412
54	CCZ1	22.8084	39.5774	0.795108	5e-05	0.000525601
55	C1QTNF2	0.599594	1.03848	0.792418	0.0021	0.0138364
56	WTIP	2.16566	3.74058	0.788459	0.00365	0.0216861
57	PEG10	88.5588	152.613	0.785169	5e-05	0.000525601
58	UST	2.9897	5.15128	0.784931	0.00285	0.0176915
59	FABP6	3.62976	6.2509	0.784189	0.0024	0.0153981
60	CCDC88C	4.96365	8.49213	0.774724	0.00225	0.0146219
61	ZSCAN31	1.30524	2.2254	0.769753	0.00785	0.0400201
62	PRSS12	2.29975	3.86748	0.749919	0.0002	0.0018581
63	MT1E	21.0461	35.2991	0.746075	5e-05	0.000525601
64	GPR85	1.56137	2.59671	0.733871	0.0009	0.0068593
65	BBS9	3.82602	6.36252	0.733756	0.0018	0.012203
66	WNT6	2.17575	3.60074	0.726785	0.00055	0.0044968
67	CCDC74A	1.81023	2.97721	0.717783	0.0017	0.0116437
68	ATOH8	4.72858	7.7656	0.715689	5e-05	0.000525601
69	FTH1	928.165	1521.29	0.712844	5e-05	0.000525601
70	FAM212A	1.87831	3.07458	0.710953	0.00365	0.0216861
71	C12orf49	9.70858	15.8587	0.707938	5e-05	0.000525601
72	CRYAB	21.01	34.2182	0.703686	5e-05	0.000525601
73	VDAC2	12.59	20.4989	0.70327	5e-05	0.000525601
74	XAGE5	6.94293	11.2989	0.70257	0.0031	0.0189533
75	CEMP1	5.05055	8.17258	0.69435	5e-05	0.000525601
76	TIGD3	0.730099	1.17952	0.69204	0.00725	0.0375483
77	HRASLS	2.24702	3.62966	0.69182	0.003	0.0184709
78	FGGY	5.94488	9.55728	0.684953	0.00035	0.00305378
79	RPL9	34.7158	55.6738	0.681409	5e-05	0.000525601
80	WDYHV1	10.6311	17.0397	0.680607	5e-05	0.000525601
81	SPIN2B	2.29309	3.67024	0.678579	0.0029	0.017955
82	MLKL	1.80811	2.89154	0.677361	0.00555	0.0302215
83	PIEZO1	56.9841	90.9939	0.67521	5e-05	0.000525601
84	SAC3D1	17.2859	27.5524	0.672577	5e-05	0.000525601
85	DROSHA	31.9761	50.8836	0.67021	5e-05	0.000525601
86	CCDC80	8.50262	13.5182	0.668928	0.0004	0.0034395
87	MYEOV2	41.8954	66.5137	0.66686	5e-05	0.000525601
88	FBXO32	16.3404	25.9302	0.666188	5e-05	0.000525601
89	RPL7A	99.9018	158.382	0.664825	5e-05	0.000525601
90	LAMB2	92.0987	145.89	0.663625	5e-05	0.000525601
91	PRR7	14.4741	22.8876	0.661094	0.0005	0.0041575
92	ZNF652	6.2603	9.89109	0.659897	0.0013	0.00926264
93	RPL12	62.5844	98.5915	0.655659	5e-05	0.000525601
94	WDR13	59.9417	93.954	0.648396	5e-05	0.000525601
95	NUAK2	0.728344	1.13772	0.643456	0.00205	0.0135661
96	STYX	6.49604	10.136	0.641852	5e-05	0.000525601
97	ACOX2	5.90076	9.2021	0.641062	0.0001	0.000989292
98	NUP88	40.5778	63.0703	0.636272	5e-05	0.000525601
99	TWIST2	2.37592	3.68772	0.634242	0.0031	0.0189533
100	SMIM4	46.2142	71.3912	0.627409	5e-05	0.000525601
101	AC015987.2	81.9878	126.391	0.624416	5e-05	0.000525601
102	FLNA	295.058	454.613	0.62364	5e-05	0.000525601
103	VPS33B	14.4365	22.1745	0.619174	0.00055	0.0044968
104	SNRNP25	14.2309	21.831	0.617357	0.0001	0.000989292
105	SAMD11	2.98712	4.57904	0.616287	0.00175	0.0119468
106	PTPN4	5.94884	9.10764	0.614467	0.0021	0.0138364
107	CAPG	6.06141	9.26799	0.612604	0.002	0.0132721
108	H2AFJ	12.1728	18.5984	0.611509	5e-05	0.000525601
109	PRPF8	75.9587	115.879	0.609334	5e-05	0.000525601
110	HIST2H2BE	1.9043	2.89932	0.606457	0.0008	0.00621682
111	TTC39C	13.0487	19.8307	0.603829	0.0006	0.00485784
112	ZSCAN18	8.55256	12.9845	0.602358	5e-05	0.000525601
113	EIF2AK4	28.9764	43.9017	0.599395	0.00015	0.00142869
114	MSRB2	6.25862	9.47328	0.59802	0.0031	0.0189533
115	EGFL7	16.7523	25.3567	0.598007	5e-05	0.000525601
116	ROPN1L	2.55431	3.8652	0.597613	0.0045	0.0257077
117	PTX3	3.84606	5.81588	0.596618	5e-05	0.000525601
118	NOL11	18.3183	27.6616	0.594597	0.0001	0.000989292
119	CACNA2D4	2.61608	3.94784	0.593656	0.00825	0.041714
120	TFEB	4.41824	6.66472	0.593071	0.001	0.00746074
121	PTGFRN	50.8901	76.7353	0.592506	5e-05	0.000525601
122	COA5	40.7199	61.1554	0.586745	5e-05	0.000525601
123	CCDC102A	4.89705	7.35205	0.586234	0.0001	0.000989292
124	PTPRN2	0.707421	1.06157	0.585554	0.0017	0.0116437
125	RHPN2	2.9493	4.41754	0.582869	0.0043	0.0247865
126	ENOX1	3.89033	5.82679	0.582809	0.00885	0.0439855
127	PTK7	2.08983	3.12611	0.580985	0.0036	0.021435
128	CCDC61	4.54756	6.79395	0.579157	0.0051	0.028375
129	NUP93	37.7948	56.3146	0.575323	5e-05	0.000525601
130	SRRM2	142.089	211.685	0.575124	5e-05	0.000525601
131	RNFT2	2.06568	3.07743	0.575112	0.00735	0.037948
132	ALKBH7	23.3011	34.704	0.574704	5e-05	0.000525601
133	IFFO1	1723.35	2566.03	0.574319	5e-05	0.000525601
134	PKMYT1	40.443	60.1516	0.572713	5e-05	0.000525601
135	TMEM160	37.7428	56.1249	0.57244	5e-05	0.000525601
136	CPT1C	24.6509	36.6489	0.57213	5e-05	0.000525601
137	IGFL4	1.61697	2.40118	0.570456	0.0037	0.0219362
138	AKR1C1	9.63224	14.2992	0.569992	0.0007	0.00554862
139	TMEM121	7.92678	11.7637	0.569533	5e-05	0.000525601
140	POLR2I	54.2157	80.4213	0.568868	0.0029	0.017955
141	SRPX2	3.71639	5.51133	0.568499	0.0002	0.0018581
142	BPHL	9.50075	14.0746	0.566985	0.00025	0.00226567
143	SNRPB2	162.232	240.105	0.565614	5e-05	0.000525601
144	LZTS1	30.4972	20.6135	-0.565091	5e-05	0.000525601
145	APBB2	8.81698	5.95941	-0.565115	0.00045	0.00379103
146	POLR2A	30.6177	20.6792	-0.566188	5e-05	0.000525601
147	MLL5	19.4312	13.1172	-0.566913	5e-05	0.000525601
148	CYP1B1	5.09622	3.43966	-0.567158	0.00025	0.00226567
149	RNF150	5.64982	3.80819	-0.569098	0.0005	0.0041575
150	ZNF234	6.50147	4.38147	-0.569351	0.0006	0.00485784
151	CHIC1	2.7392	1.84599	-0.569359	5e-05	0.000525601
152	CHD9	9.2217	6.21388	-0.569539	0.00645	0.0340844
153	FANCC	6.77789	4.56006	-0.571784	0.00185	0.0124658
154	STX3	18.4205	12.392	-0.571896	0.0001	0.000989292
155	APOOL	3.63155	2.44058	-0.573361	0.00565	0.0306257
156	ITGB1	163.403	109.814	-0.573371	5e-05	0.000525601
157	TEAD1	21.8846	14.7027	-0.573838	5e-05	0.000525601
158	ZZZ3	20.0395	13.4573	-0.57446	0.00115	0.00838794
159	CXorf38	8.91736	5.98626	-0.574961	0.00045	0.00379103
160	FKBP14	10.0018	6.71417	-0.574983	5e-05	0.000525601
161	CNTNAP3	5.77196	3.87448	-0.575058	0.0094	0.0460583
162	ACADSB	7.72459	5.18042	-0.57639	0.001	0.00746074
163	SIX4	2.01781	1.35299	-0.57664	0.00035	0.00305378
164	DICER1	8.15269	5.46556	-0.576908	0.00225	0.0146219
165	BAZ2B	10.8841	7.29554	-0.57713	0.0039	0.022845
166	ADCK1	4.8366	3.23861	-0.578619	0.00025	0.00226567
167	GCC2	9.06362	6.05955	-0.580876	0.0018	0.012203
168	THAP6	9.09434	6.07349	-0.582443	0.0097	0.0471808
169	C4orf21	5.90121	3.93954	-0.582986	0.00885	0.0439855
170	LRAT	2.69561	1.79951	-0.583009	0.0058	0.0313061
171	SNX30	5.18114	3.45856	-0.5831	5e-05	0.000525601
172	ATF7IP	11.0106	7.34334	-0.584389	5e-05	0.000525601
173	ZNF804A	1.97428	1.31461	-0.586688	5e-05	0.000525601
174	PPP3CA	17.6762	11.7595	-0.587978	0.0001	0.000989292
175	SLC36A1	2.65037	1.76238	-0.588669	0.00605	0.0323094
176	FNDC3A	9.71229	6.45713	-0.588919	5e-05	0.000525601
177	PLEC	27.5174	18.2891	-0.589363	5e-05	0.000525601
178	ACTN4	274.551	182.377	-0.590146	5e-05	0.000525601
179	TET3	5.17439	3.43594	-0.590685	5e-05	0.000525601
180	MYSM1	12.5534	8.33397	-0.591002	5e-05	0.000525601
181	TAOK1	7.17134	4.76002	-0.591274	0.01045	0.0496666
182	ZNF70	1.86924	1.23979	-0.592354	0.0006	0.00485784
183	PLBD2	21.9428	14.5486	-0.592866	5e-05	0.000525601
184	PRIMA1	0.955519	0.633334	-0.593317	0.01	0.0482448
185	RIMS3	1.05494	0.699132	-0.593521	0.00505	0.0281534
186	DYRK3	6.07098	4.02225	-0.593924	5e-05	0.000525601
187	BTRC	6.01049	3.98077	-0.594433	0.00185	0.0124658
188	RIF1	13.4194	8.8846	-0.594937	0.00315	0.0191885
189	ZNF280C	1.32653	0.877645	-0.595954	0.0012	0.00868785
190	ZNF609	8.22766	5.43182	-0.599046	5e-05	0.000525601
191	GPRC5A	10.3303	6.81562	-0.599964	0.0029	0.017955
192	PCDHB3	0.99466	0.656129	-0.600224	0.01	0.0482448
193	KIF14	8.30462	5.47503	-0.601047	5e-05	0.000525601
194	CHL1	8.17522	5.38962	-0.601075	0.0011	0.00807638
195	ITPRIPL1	1.78353	1.17502	-0.602044	0.0093	0.0456625
196	ZNF646	5.20384	3.42807	-0.602183	5e-05	0.000525601
197	ROCK1	9.74039	6.41162	-0.603289	5e-05	0.000525601
198	RPS6KA5	3.35691	2.20551	-0.606022	0.0023	0.0149003
199	BMPR1A	3.87128	2.54332	-0.606095	0.0073	0.0377367
200	KLHDC10	10.1835	6.68538	-0.607155	0.00585	0.0315044
201	GOLGA4	23.0844	15.1542	-0.607203	5e-05	0.000525601
202	KIF18A	8.64277	5.67197	-0.607644	5e-05	0.000525601
203	MSI2	57.677	37.7955	-0.609782	0.00185	0.0124658
204	UBN2	2.81883	1.84701	-0.609906	5e-05	0.000525601
205	FAM71D	5.85324	3.83376	-0.610476	0.00095	0.00715188
206	CALD1	216.819	141.911	-0.6115	5e-05	0.000525601
207	CDH19	38.8918	25.4406	-0.612333	5e-05	0.000525601
208	ZNF107	3.72912	2.43662	-0.613953	5e-05	0.000525601
209	CBL	5.41474	3.53468	-0.61531	5e-05	0.000525601
210	C19orf71	15.2964	9.98325	-0.615609	0.00535	0.029402
211	OSBPL7	10.3376	6.74519	-0.61597	0.0018	0.012203
212	SHROOM4	9.02783	5.88586	-0.617125	0.0002	0.0018581
213	INHBA	6.87836	4.47896	-0.6189	5e-05	0.000525601
214	MKRN3	5.44353	3.54295	-0.619593	0.00775	0.039644
215	IGFBP5	20.4393	13.2905	-0.620947	5e-05	0.000525601
216	TBC1D16	37.3791	24.2939	-0.621634	5e-05	0.000525601
217	EXOC5	15.307	9.93873	-0.623056	0.0007	0.00554862
218	FAM111B	8.86719	5.75351	-0.624033	5e-05	0.000525601
219	ZNF629	4.57428	2.96741	-0.624339	5e-05	0.000525601
220	CEP72	4.60535	2.98668	-0.624769	0.0011	0.00807638
221	MOB1A	38.7663	25.1405	-0.624791	5e-05	0.000525601
222	SMARCC2	32.1411	20.8399	-0.625068	5e-05	0.000525601
223	SLC38A9	8.26027	5.3516	-0.626218	0.00025	0.00226567
224	PDE7B	2.75596	1.78475	-0.626833	5e-05	0.000525601
225	FIGN	2.55421	1.65215	-0.628533	5e-05	0.000525601
226	SERAC1	3.03053	1.95965	-0.628971	0.00755	0.0388239
227	GPATCH8	12.9604	8.37604	-0.629773	5e-05	0.000525601
228	EEA1	5.94483	3.8415	-0.629967	5e-05	0.000525601
229	MPZ	25.0809	16.191	-0.631395	5e-05	0.000525601
230	ZNF441	1.60608	1.03491	-0.634035	0.00675	0.0354444
231	ETS1	30.6807	19.7553	-0.635095	5e-05	0.000525601
232	BDP1	5.80341	3.73629	-0.635294	5e-05	0.000525601
233	SNRPG	58.7121	37.7769	-0.636156	5e-05	0.000525601
234	FOXN2	8.11377	5.21544	-0.637583	5e-05	0.000525601
235	CLMP	4.19482	2.69461	-0.638535	0.00225	0.0146219
236	NTN1	2.59433	1.66631	-0.638702	5e-05	0.000525601
237	PAPOLG	4.55682	2.92463	-0.639774	0.0008	0.00621682
238	TMEM39A	14.5916	9.364	-0.639937	5e-05	0.000525601
239	DBF4B	9.83288	6.30914	-0.64017	5e-05	0.000525601
240	USP45	6.70185	4.29941	-0.640419	0.0004	0.0034395
241	TET2	2.78214	1.78361	-0.641396	0.0006	0.00485784
242	DUSP16	6.30334	4.0365	-0.643009	0.00045	0.00379103
243	CBLL1	23.319	14.9308	-0.643214	5e-05	0.000525601
244	MID1	5.08335	3.25204	-0.644436	0.00025	0.00226567
245	PPP1R9A	1.05707	0.676192	-0.644562	0.00545	0.0298137
246	ETV6	8.78704	5.61873	-0.645134	0.00015	0.00142869
247	EP300	9.74756	6.22355	-0.647303	5e-05	0.000525601
248	LTN1	7.1122	4.53847	-0.648089	0.0001	0.000989292
249	PI15	6.41141	4.09122	-0.64811	0.0001	0.000989292
250	SLX4	3.16956	2.02149	-0.648863	5e-05	0.000525601
251	TMTC2	15.9166	10.151	-0.648916	5e-05	0.000525601
252	ESCO2	9.04428	5.76671	-0.649257	5e-05	0.000525601
253	SOAT1	29.2018	18.6161	-0.649508	5e-05	0.000525601
254	NFIA	2.73942	1.74207	-0.653063	0.00505	0.0281534
255	BRSK1	18.4863	11.7286	-0.656424	5e-05	0.000525601
256	ARHGAP32	4.39152	2.7837	-0.657717	5e-05	0.000525601
257	OSBPL8	9.65669	6.11869	-0.658306	5e-05	0.000525601
258	RBM15	5.07547	3.21082	-0.660601	5e-05	0.000525601
259	PPM1K	4.50077	2.84708	-0.660692	0.0039	0.022845
260	ZDBF2	1.51614	0.958135	-0.662101	5e-05	0.000525601
261	PIK3CA	7.42324	4.68176	-0.664996	0.0105	0.049833
262	GULP1	44.0405	27.7644	-0.665592	5e-05	0.000525601
263	WDFY1	17.3982	10.9646	-0.666081	0.00225	0.0146219
264	RNF6	16.7434	10.5512	-0.666178	0.0003	0.00265938
265	FAM73A	6.91237	4.35388	-0.666879	0.00055	0.0044968
266	SGPL1	6.61876	4.16846	-0.667046	5e-05	0.000525601
267	PTGS2	5.43012	3.41618	-0.6686	5e-05	0.000525601
268	SLC23A2	28.6032	17.989	-0.669063	5e-05	0.000525601
269	NR4A3	2.08588	1.31035	-0.670703	5e-05	0.000525601
270	SPATA5	3.06511	1.92474	-0.671273	5e-05	0.000525601
271	C21orf91	7.63474	4.79161	-0.672069	5e-05	0.000525601
272	DIXDC1	4.45803	2.79681	-0.672625	0.00055	0.0044968
273	KAT6B	1.27196	0.797557	-0.673399	0.00065	0.00520438
274	CDH11	23.0221	14.3667	-0.68029	5e-05	0.000525601
275	PRKAA1	23.8282	14.8615	-0.681095	5e-05	0.000525601
276	ZNF100	2.30682	1.43608	-0.683771	0.00125	0.00896786
277	ZNF142	5.49677	3.42112	-0.684113	0.00075	0.00588325
278	ARHGAP5	19.8224	12.3329	-0.684615	5e-05	0.000525601
279	ZC3HAV1L	2.49447	1.55138	-0.685182	0.001	0.00746074
280	CHST6	2.68701	1.66925	-0.686804	5e-05	0.000525601
281	RICTOR	4.55147	2.82687	-0.687126	0.0007	0.00554862
282	ENAH	45.9612	28.5427	-0.687295	5e-05	0.000525601
283	PKD2	17.0119	10.5606	-0.687852	5e-05	0.000525601
284	CHRM3	3.33244	2.06588	-0.689822	0.00335	0.020185
285	CPEB4	4.30743	2.66832	-0.690896	0.00135	0.00954122
286	SLC7A1	19.4328	12.0362	-0.691112	5e-05	0.000525601
287	MAPKBP1	8.37692	5.1872	-0.691462	0.00105	0.00776757
288	RASAL2	5.73506	3.54481	-0.694099	0.0007	0.00554862
289	PDPR	13.3132	8.2266	-0.694486	5e-05	0.000525601
290	TDG	13.2906	8.21139	-0.694702	5e-05	0.000525601
291	SLC2A13	2.14188	1.32225	-0.695885	0.01045	0.0496666
292	TRIM44	24.588	15.1431	-0.699299	5e-05	0.000525601
293	KITLG	17.1048	10.5191	-0.701388	5e-05	0.000525601
294	ANKRD44	6.02797	3.69543	-0.705929	0.0101	0.0486145
295	HAPLN1	20.3651	12.4563	-0.70923	0.0012	0.00868785
296	PPP1R12A	14.6684	8.96713	-0.709992	0.0002	0.0018581
297	B4GALT1	15.8435	9.68146	-0.710592	5e-05	0.000525601
298	KIAA2026	3.9959	2.4407	-0.711225	0.00025	0.00226567
299	NACC1	35.0445	21.3696	-0.71363	5e-05	0.000525601
300	PEX5L	3.17879	1.93673	-0.714857	0.0066	0.0347555
301	PPARD	9.89777	6.00442	-0.721078	5e-05	0.000525601
302	SOS1	9.95729	6.03999	-0.721209	5e-05	0.000525601
303	KIAA0556	5.75431	3.48932	-0.721697	0.0038	0.0223775
304	SLC9A3R2	26.766	16.1548	-0.728441	5e-05	0.000525601
305	CTDSP2	42.5577	25.6832	-0.728591	5e-05	0.000525601
306	PIGN	9.57567	5.7749	-0.729579	5e-05	0.000525601
307	ZEB2	47.6067	28.7067	-0.729776	5e-05	0.000525601
308	OXSR1	21.9832	13.2373	-0.731795	5e-05	0.000525601
309	MMP16	23.4568	14.1198	-0.732293	5e-05	0.000525601
310	RALGPS2	13.6344	8.2047	-0.732729	0.0004	0.0034395
311	MBNL2	20.9688	12.5755	-0.737624	5e-05	0.000525601
312	KLF12	3.41213	2.04398	-0.739294	5e-05	0.000525601
313	CREB1	16.6224	9.94126	-0.741629	0.0017	0.0116437
314	FAM184B	1.2418	0.74085	-0.745179	5e-05	0.000525601
315	SAMD4B	74.0712	44.1702	-0.745838	0.00015	0.00142869
316	CTDSPL2	13.8555	8.25923	-0.746383	5e-05	0.000525601
317	ANO5	0.653993	0.389775	-0.746634	0.0089	0.0441812
318	DCT	20.081	11.9355	-0.750579	5e-05	0.000525601
319	OPA1	57.2021	33.9163	-0.75409	5e-05	0.000525601
320	MAVS	13.5716	8.04439	-0.754535	5e-05	0.000525601
321	ATRX	14.0197	8.30729	-0.755005	0.00365	0.0216861
322	TANC2	3.99902	2.36831	-0.755788	0.0104	0.0495139
323	ZBTB38	29.2646	17.309	-0.757634	5e-05	0.000525601
324	OSBPL10	41.1462	24.3279	-0.758144	5e-05	0.000525601
325	SYDE2	0.660995	0.390688	-0.758621	0.00215	0.0141378
326	EFR3B	2.18268	1.28877	-0.760104	5e-05	0.000525601
327	ANKRD52	15.7766	9.31067	-0.760832	5e-05	0.000525601
328	PLEKHH2	3.67609	2.16867	-0.761365	0.0028	0.0174332
329	FEM1A	6.25752	3.68711	-0.763102	0.0013	0.00926264
330	TRPC1	5.35883	3.14969	-0.766709	0.0014	0.00984856
331	ZNF724P	1.12217	0.659212	-0.767474	0.00605	0.0323094
332	GAREM	5.04967	2.966	-0.76767	0.0061	0.0325242
333	ANKRD13B	9.2186	5.39842	-0.77201	5e-05	0.000525601
334	POLK	14.5279	8.50447	-0.772533	5e-05	0.000525601
335	HP1BP3	83.323	48.7684	-0.772769	5e-05	0.000525601
336	PIK3R1	13.9111	8.13364	-0.774259	0.001	0.00746074
337	ARHGAP11A	19.7042	11.4971	-0.777234	5e-05	0.000525601
338	TRIM56	6.43793	3.74965	-0.779842	0.00015	0.00142869
339	ANO3	1.12837	0.65685	-0.780606	0.0047	0.0266397
340	RERG	2.61696	1.51891	-0.784848	0.01005	0.0484158
341	SGK196	2.05863	1.19432	-0.785488	0.00835	0.0421428
342	SEMA3D	0.696758	0.403857	-0.786812	0.0021	0.0138364
343	ZNF770	7.238	4.19174	-0.788042	5e-05	0.000525601
344	SEMA3C	43.0331	24.901	-0.789242	5e-05	0.000525601
345	SWT1	2.69226	1.55759	-0.789505	0.00945	0.0462624
346	GPD2	31.0394	17.9084	-0.793465	5e-05	0.000525601
347	TIGD4	0.858512	0.49496	-0.794526	0.00425	0.0245664
348	BTBD9	2.02889	1.16808	-0.796558	0.0002	0.0018581
349	FBXO41	5.62861	3.23241	-0.80017	5e-05	0.000525601
350	VAV3	2.50285	1.43727	-0.800246	0.003	0.0184709
351	PEAK1	8.33353	4.77952	-0.802064	5e-05	0.000525601
352	QKI	71.426	40.9359	-0.803084	5e-05	0.000525601
353	ZBTB21	7.0652	4.04459	-0.804737	5e-05	0.000525601
354	RAB30	2.0901	1.19586	-0.805519	0.005	0.0279684
355	AFF1	5.31061	3.03754	-0.805973	0.0005	0.0041575
356	ZNF292	6.38515	3.65203	-0.806021	0.0007	0.00554862
357	SGPP2	0.730904	0.417667	-0.80733	0.0019	0.01271
358	NOMO2	4.80668	2.74099	-0.810347	5e-05	0.000525601
359	ABCC1	7.26911	4.14173	-0.811546	5e-05	0.000525601
360	PAG1	4.84782	2.75824	-0.813589	0.00055	0.0044968
361	RP11-111M22.2	3.15287	1.79183	-0.815228	0.00195	0.012987
362	BRWD3	6.98882	3.96529	-0.817621	5e-05	0.000525601
363	COL4A1	36.2975	20.5667	-0.819557	5e-05	0.000525601
364	ZDHHC5	24.5137	13.8857	-0.819982	5e-05	0.000525601
365	FAM76B	9.78087	5.5233	-0.824433	0.00315	0.0191885
366	ZNF253	2.85765	1.61216	-0.825833	0.00325	0.0196536
367	GMIP	4.81278	2.70635	-0.830519	5e-05	0.000525601
368	SAMD9	4.44189	2.48913	-0.83553	5e-05	0.000525601
369	XRN1	6.47563	3.62651	-0.83644	0.0009	0.0068593
370	AC133919.6	2.93441	1.63607	-0.842836	0.0093	0.0456625
371	SAMD9L	2.13927	1.19253	-0.843089	0.00035	0.00305378
372	RAB8B	20.4019	11.3687	-0.843639	5e-05	0.000525601
373	FAM115A	25.9593	14.3703	-0.853155	5e-05	0.000525601
374	SMC1A	36.1088	19.9832	-0.853562	5e-05	0.000525601
375	UBE4A	14.2182	7.83816	-0.859148	5e-05	0.000525601
376	PLEKHM3	1.03208	0.565788	-0.867214	0.0009	0.0068593
377	NRIP1	8.70233	4.749	-0.873778	5e-05	0.000525601
378	KIAA1107	0.844516	0.460261	-0.875674	0.00025	0.00226567
379	MYO9A	4.73131	2.57717	-0.87645	0.00085	0.00654724
380	ATG2B	7.07526	3.84292	-0.880578	0.00055	0.0044968
381	SLC16A6	2.44213	1.32252	-0.884847	5e-05	0.000525601
382	TOMM34	89.4122	48.2467	-0.890043	5e-05	0.000525601
383	VGLL3	1.95013	1.04629	-0.898286	0.0001	0.000989292
384	FBXL14	5.40349	2.89281	-0.901417	5e-05	0.000525601
385	ZNF621	4.70685	2.49897	-0.913426	5e-05	0.000525601
386	APOL6	1.98801	1.04631	-0.92601	5e-05	0.000525601
387	NOTCH2	14.8411	7.80253	-0.927589	5e-05	0.000525601
388	ZNF281	7.91438	4.15469	-0.929738	5e-05	0.000525601
389	FBXL17	17.26	9.04011	-0.933024	5e-05	0.000525601
390	ABCB5	1.41744	0.742081	-0.933641	0.0016	0.0110728
391	IL1RAPL1	1.28956	0.674775	-0.9344	0.0002	0.0018581
392	HOMER1	5.59601	2.92788	-0.934544	5e-05	0.000525601
393	PTPN14	4.82304	2.51934	-0.936901	0.00095	0.00715188
394	DDR2	5.85077	3.056	-0.93698	5e-05	0.000525601
395	NBPF20	0.603391	0.315044	-0.937539	0.00425	0.0245664
396	DHDH	2.42612	1.26187	-0.94309	0.0034	0.0204344
397	SPIN3	5.35387	2.7747	-0.948252	5e-05	0.000525601
398	RBM12B	10.7642	5.57862	-0.948261	0.00065	0.00520438
399	MAPK1	53.3718	27.5129	-0.955969	5e-05	0.000525601
400	B3GALT1	0.710914	0.359426	-0.983979	0.00565	0.0306257
401	PLS1	3.25516	1.64107	-0.98809	5e-05	0.000525601
402	FYB	1.02534	0.514225	-0.995628	0.0026	0.0163967
403	NEU3	5.58236	2.78425	-1.00358	0.00015	0.00142869
404	ZNF681	0.642402	0.320148	-1.00474	0.0103	0.0491504
405	ZNF567	6.04707	3.00125	-1.01067	0.0021	0.0138364
406	C6orf170	2.41116	1.18917	-1.01978	0.0048	0.0271049
407	PDE3A	1.35886	0.666141	-1.0285	0.00015	0.00142869
408	TERT	2.13554	1.04478	-1.0314	0.00125	0.00896786
409	WNK3	1.45387	0.702019	-1.05031	5e-05	0.000525601
410	KLHL4	0.628285	0.303305	-1.05065	0.00015	0.00142869
411	SYNGAP1	12.8171	6.18261	-1.05179	5e-05	0.000525601
412	P2RX7	12.6749	6.08162	-1.05945	5e-05	0.000525601
413	ALG10B	1.99081	0.95345	-1.06212	0.0004	0.0034395
414	ECHDC2	0.554719	0.265165	-1.06487	0.00695	0.0363112
415	CDON	1.89389	0.90075	-1.07215	0.00265	0.0166677
416	SH3PXD2A	17.6181	8.36251	-1.07505	5e-05	0.000525601
417	RNF32	3.67543	1.74271	-1.07658	0.00045	0.00379103
418	TAF1L	0.584982	0.277272	-1.07709	5e-05	0.000525601
419	ZBTB41	2.73545	1.29516	-1.07865	5e-05	0.000525601
420	DLEU2L	3.52568	1.66162	-1.08531	0.00885	0.0439855
421	C1orf192	2.69879	1.27179	-1.08545	0.002	0.0132721
422	NCR3LG1	2.10977	0.988645	-1.09356	5e-05	0.000525601
423	PSD4	1.06026	0.493992	-1.10186	0.00085	0.00654724
424	TCF4	14.1401	6.53569	-1.11338	5e-05	0.000525601
425	PHF21B	1.74296	0.795366	-1.13184	0.0038	0.0223775
426	SRPR	76.337	34.6502	-1.13952	5e-05	0.000525601
427	KLHL11	1.08295	0.49116	-1.14071	5e-05	0.000525601
428	UCP3	0.941574	0.425499	-1.14592	0.00125	0.00896786
429	MTX3	3.99372	1.77323	-1.17135	5e-05	0.000525601
430	C2orf62	1.39249	0.615273	-1.17837	0.00765	0.0392653
431	SERINC5	5.04875	2.20448	-1.19548	5e-05	0.000525601
432	RP11-159G9.5	4.96486	2.16469	-1.1976	0.0035	0.020922
433	CNTN3	1.09877	0.47714	-1.2034	0.0016	0.0110728
434	ACVR1C	0.68601	0.297643	-1.20465	0.0009	0.0068593
435	ZNF354B	10.072	4.34318	-1.21352	0.0035	0.020922
436	SLC6A15	1.46499	0.629211	-1.21928	0.0007	0.00554862
437	RNF144B	0.891746	0.376161	-1.24528	0.00515	0.0285958
438	WDR17	2.58332	1.08725	-1.24854	0.0009	0.0068593
439	PHIP	6.50739	2.72927	-1.25356	5e-05	0.000525601
440	PTPRD	1.16818	0.489494	-1.2549	0.00045	0.00379103
441	STXBP5L	2.78358	1.16287	-1.25926	5e-05	0.000525601
442	ZNF260	7.79888	3.23526	-1.26938	0.0021	0.0138364
443	ZNF502	1.06418	0.440246	-1.27337	0.00025	0.00226567
444	REL	1.01121	0.418204	-1.2738	5e-05	0.000525601
445	ZNF678	3.24122	1.32307	-1.29264	0.00495	0.0277634
446	FAM227A	1.18631	0.481299	-1.30147	0.00425	0.0245664
447	ZNF699	1.32849	0.527851	-1.33158	0.00125	0.00896786
448	ZNF573	4.05721	1.5654	-1.37396	0.0015	0.010446
449	C1orf54	2.09068	0.806616	-1.37402	0.0061	0.0325242
450	THSD4	0.711902	0.270318	-1.39702	0.00345	0.0206751
451	SLC25A18	0.664306	0.241987	-1.45692	0.00325	0.0196536
452	SMCR8	4.92192	1.78329	-1.46468	5e-05	0.000525601
453	ANKS1B	0.589036	0.212913	-1.46809	0.0019	0.01271
454	ABCC2	0.478372	0.171675	-1.47845	0.00255	0.0161303
455	DMD	0.912915	0.320808	-1.50877	0.00965	0.0470063
456	BRCA2	4.89967	1.70496	-1.52295	0.0052	0.0287774
457	SLC16A7	1.78942	0.612289	-1.54721	5e-05	0.000525601
458	ITGB8	17.2368	5.55576	-1.63343	5e-05	0.000525601
459	MEGF10	1.02736	0.327501	-1.64938	0.00025	0.00226567
460	ZKSCAN8	3.50867	1.10295	-1.66955	5e-05	0.000525601
461	NOD2	0.967564	0.295484	-1.71128	0.00635	0.0336307
462	CTC-203F4.1	1.71191	0.516178	-1.72966	0.00045	0.00379103
463	PAX3	1.4038	0.423124	-1.73019	5e-05	0.000525601
464	FHAD1	0.699684	0.203988	-1.77822	0.0027	0.0168991
465	CRYBG3	2.17078	0.621515	-1.80435	5e-05	0.000525601
466	RPL21	23.8227	6.75049	-1.81927	0.00125	0.00896786
467	TLR3	1.38713	0.39109	-1.82653	5e-05	0.000525601
468	RPGRIP1	0.63346	0.175779	-1.84949	0.00215	0.0141378
469	SPOCK2	0.897195	0.238371	-1.91221	0.00285	0.0176915
470	AMPD3	4.02225	0.989127	-2.02377	0.00075	0.00588325
471	RPL7	58.58	13.7685	-2.08903	5e-05	0.000525601
472	SLFN13	0.840579	0.168852	-2.31563	0.00475	0.0268773
473	IGF1	0.500581	0.0739772	-2.75845	0.00695	0.0363112
474	TTC39A	0.494923	0.0676579	-2.87087	5e-05	0.000525601
475	LRFN5	1.61245	0.182611	-3.1424	0.00965	0.0470063
476	PLCXD1	1.52638	0.0264922	-5.8484	5e-05	0.000525601
