# Supplementary material for: PI3 kinase pathway regulated miRNome in glioblastoma: identification of miR-326 as a tumour suppressor miRNA
Source: Mol Cancer. 2016 Nov 21;15:74. doi: 10.1186/s12943-016-0557-8 (PMC5117574; doi:10.1186/s12943-016-0557-8)
Supplement: Additional file 7: Table S6. — Gene regulated by miR-326 overexpression at 72 h interval. (XLSX 22 kb) [file 12943_2016_557_MOESM7_ESM.xlsx]

## Sheet: Sheet1
Supplementary Table ST6: Gene regulated by miR-326 overexpression at 72 hours interval (cut-off +/-0.57 in Log 2 scale)
S.No	Gene	Pre-miR-neg	Pre-miR-326	log2 (fold_change)	p_value	q_value
1	C6orf48	79.2466	1703.79	4.42626	5e-05	0.000599891
2	ITGA11	0.220581	0.930926	2.07736	0.0028	0.0209296
3	NMU	0.250218	0.897124	1.84212	0.0064	0.040608
4	RASGRP1	0.142737	0.465355	1.70497	0.0059	0.0382445
5	AUTS2	0.235364	0.722611	1.61833	0.0037	0.0262872
6	NEGR1	1.02221	2.94747	1.52778	0.0031	0.0227393
7	ANGPTL4	0.846919	1.9483	1.20192	0.0009	0.0081
8	ROPN1	0.633764	1.36696	1.10896	0.0042	0.0291124
9	PTPN14	2.44734	5.04987	1.04503	5e-05	0.000599891
10	RHBDD1	1.81234	3.63492	1.00407	0.003	0.0220942
11	ADAM12	4.43345	8.865	0.999692	5e-05	0.000599891
12	ADRA2A	0.442678	0.880668	0.992341	0.00015	0.0016508
13	P2RY1	0.414831	0.814778	0.973884	0.00115	0.00999028
14	ZNF253	1.66207	3.21179	0.950398	0.00115	0.00999028
15	SCARA5	0.464031	0.895203	0.947994	0.00055	0.00525687
16	FREM1	1.61273	3.04036	0.914736	0.00035	0.00352285
17	STXBP5L	1.6004	2.9835	0.898574	0.0017	0.0138084
18	OSR1	0.577268	1.07571	0.897972	0.00595	0.0385081
19	RAB30	1.32519	2.44539	0.883866	0.00235	0.0180652
20	GLIPR1	3.83994	7.0623	0.879055	5e-05	0.000599891
21	IGFBP3	6.2837	11.486	0.870192	5e-05	0.000599891
22	ZNF594	1.44088	2.61307	0.858792	0.0009	0.0081
23	CRYBG3	1.76201	3.18522	0.854169	5e-05	0.000599891
24	NFIA	1.82216	3.28415	0.849867	0.0016	0.0131581
25	FREM2	2.8705	5.16982	0.848811	5e-05	0.000599891
26	ZNF441	1.03904	1.85378	0.83522	0.00085	0.00771312
27	ZKSCAN8	2.70302	4.821	0.834763	5e-05	0.000599891
28	TRPS1	2.99589	5.33877	0.833526	5e-05	0.000599891
29	ITGA2	2.63124	4.68813	0.833267	5e-05	0.000599891
30	HIST2H2BE	1.93331	3.39592	0.81273	5e-05	0.000599891
31	SGK196	1.68013	2.93747	0.805998	0.00025	0.00260863
32	EML1	7.40886	12.8539	0.794881	0.0009	0.0081
33	CYP7B1	4.9734	8.62482	0.794262	0.00025	0.00260863
34	TTC28	1.49409	2.58908	0.793178	0.0044	0.0302193
35	ADAMTS5	0.391228	0.676014	0.789045	5e-05	0.000599891
36	ADAMTS9	2.97727	5.14123	0.788125	5e-05	0.000599891
37	ALG10B	1.30306	2.24513	0.78489	0.0076	0.0464877
38	GBX2	0.923671	1.58957	0.783184	0.0064	0.040608
39	LPL	2.98487	5.12549	0.780021	5e-05	0.000599891
40	ZNF516	5.0657	8.68477	0.777725	0.00455	0.0309276
41	CUBN	0.432537	0.73916	0.773064	0.0064	0.040608
42	PTCH1	6.09535	10.3738	0.76716	0.0011	0.00963712
43	ZC3HAV1L	2.11517	3.58393	0.760766	5e-05	0.000599891
44	LONRF2	0.842929	1.41752	0.749887	5e-05	0.000599891
45	ZDHHC20	15.7624	26.4693	0.747833	5e-05	0.000599891
46	PCOLCE2	5.11617	8.51947	0.7357	0.0016	0.0131581
47	BMPR1A	2.99055	4.97175	0.733345	0.0042	0.0291124
48	KLHL11	0.892252	1.48328	0.73327	0.00155	0.0128365
49	SETBP1	1.08921	1.81058	0.733173	5e-05	0.000599891
50	FCHSD2	9.76326	16.117	0.723152	5e-05	0.000599891
51	PHIP	4.81816	7.88179	0.710042	5e-05	0.000599891
52	HEG1	4.72819	7.72702	0.708624	5e-05	0.000599891
53	ZNF157	0.733692	1.19644	0.705506	0.00455	0.0309276
54	FSTL1	20.7792	33.8432	0.70373	5e-05	0.000599891
55	TIAM1	2.5484	4.13552	0.698477	0.00025	0.00260863
56	PXDN	10.3666	16.7852	0.695247	5e-05	0.000599891
57	DDR2	4.01883	6.41724	0.675177	5e-05	0.000599891
58	REL	0.797185	1.27068	0.672616	0.0039	0.0275421
59	POLK	10.5385	16.7973	0.672566	5e-05	0.000599891
60	KCNN3	0.96459	1.5371	0.672224	0.0038	0.0269281
61	IL1R1	6.05954	9.65432	0.671967	5e-05	0.000599891
62	SPICE1	4.08847	6.51292	0.671744	0.0079	0.0480554
63	RNF150	3.66862	5.83628	0.669814	5e-05	0.000599891
64	NRG1	1.83212	2.90371	0.664383	0.00325	0.0235983
65	ZNF621	3.13948	4.95681	0.658889	0.00015	0.0016508
66	APOOL	2.53054	3.99067	0.657185	0.00105	0.00926302
67	WNT5A	5.00432	7.88834	0.656547	5e-05	0.000599891
68	DACT1	2.19905	3.44061	0.645784	5e-05	0.000599891
69	NUAK1	2.19709	3.43535	0.644867	0.0045	0.0307525
70	NRCAM	15.2038	23.7635	0.644314	5e-05	0.000599891
71	SEMA3D	0.619849	0.968728	0.644174	0.00695	0.0433639
72	SPOPL	5.1665	8.07175	0.643695	0.00045	0.00440573
73	ABCA1	2.23117	3.48527	0.643469	5e-05	0.000599891
74	COL15A1	2.87493	4.46408	0.634835	0.00055	0.00525687
75	KIAA1462	1.18064	1.83309	0.634716	0.0002	0.0021383
76	2011-09-01	28.0613	43.5594	0.634404	5e-05	0.000599891
77	PODXL	37.3561	57.8448	0.630842	5e-05	0.000599891
78	ARSJ	4.63223	7.16692	0.629647	5e-05	0.000599891
79	EYA4	2.09328	3.23415	0.627621	0.00225	0.0174264
80	MMP16	12.1155	18.6731	0.624105	5e-05	0.000599891
81	FRS2	5.15657	7.94757	0.624102	0.0025	0.0190409
82	FBN1	7.13801	10.996	0.62339	0.0003	0.00306446
83	MTX3	3.12572	4.80305	0.619762	5e-05	0.000599891
84	FAM46C	0.576118	0.884713	0.618847	0.00105	0.00926302
85	C3orf72	1.06251	1.62667	0.614445	0.00555	0.0363615
86	SLC4A7	10.3705	15.8722	0.614018	5e-05	0.000599891
87	MAML3	3.64964	5.5834	0.613389	0.0017	0.0138084
88	FLT1	11.0817	16.933	0.611653	5e-05	0.000599891
89	GRHL1	1.59908	2.44147	0.610503	0.00765	0.0467761
90	SVIL	18.1028	27.5402	0.605325	0.0021	0.0164891
91	NCOA2	5.54892	8.41259	0.600344	0.0023	0.0177803
92	QKI	47.5101	71.9878	0.599518	5e-05	0.000599891
93	GFRA1	4.91599	7.44399	0.598594	0.00025	0.00260863
94	CAP2	3.4719	5.25317	0.597463	5e-05	0.000599891
95	CPM	12.0837	18.2818	0.597343	0.00585	0.03801
96	JHDM1D	3.95557	5.9801	0.596283	0.00285	0.0212168
97	KIAA1644	3.22946	4.8809	0.595854	5e-05	0.000599891
98	SSBP2	9.3226	14.0708	0.593905	0.00385	0.0272356
99	PTPRK	3.91532	5.90321	0.592368	0.00045	0.00440573
100	SHROOM2	6.53827	9.85723	0.592273	0.0002	0.0021383
101	ST6GAL1	3.43797	5.18257	0.592111	0.00195	0.0154808
102	ELMO1	3.91262	5.89622	0.591654	0.00455	0.0309276
103	ELOVL2	1.99825	3.00589	0.589056	5e-05	0.000599891
104	NFIX	14.0544	21.0354	0.581795	5e-05	0.000599891
105	KIAA1211	2.3174	3.46593	0.580731	0.00625	0.0399172
106	CTDSPL2	10.5837	15.8109	0.57908	5e-05	0.000599891
107	IGF1R	7.81363	11.6714	0.578916	5e-05	0.000599891
108	FBXL17	16.2917	24.2754	0.575361	0.00185	0.0148153
109	PCSK5	4.7069	7.00281	0.573157	5e-05	0.000599891
110	RALGPS2	10.4582	15.5556	0.572793	0.00105	0.00926302
111	COLGALT2	1.94489	2.89134	0.572051	0.00045	0.00440573
112	FARP2	16.8518	25.039	0.57128	5e-05	0.000599891
113	PKIA	4.95604	7.35811	0.570148	0.00035	0.00352285
114	GNB4	14.5307	21.5245	0.566876	5e-05	0.000599891
115	COMTD1	14.075	9.50199	-0.566835	0.0003	0.00306446
116	DHRS1	17.2601	11.5605	-0.578234	0.00125	0.0107123
117	PPARD	11.6433	7.79797	-0.578333	5e-05	0.000599891
118	UBAC1	36.6346	24.5203	-0.579227	5e-05	0.000599891
119	FGFR4	14.3721	9.54378	-0.590635	5e-05	0.000599891
120	GDF15	143.966	95.3886	-0.593838	5e-05	0.000599891
121	AC119673.1	38.483	25.4241	-0.598022	5e-05	0.000599891
122	SAMD4B	95.3135	62.9697	-0.598022	5e-05	0.000599891
123	HES4	7.00575	4.61871	-0.601048	0.00095	0.00847601
124	RCN3	94.7025	62.2669	-0.604937	5e-05	0.000599891
125	ABCA7	5.86206	3.84075	-0.610017	0.00535	0.0352613
126	SLC18A2	1.5723	1.02992	-0.610342	0.00025	0.00260863
127	CARNS1	2.70827	1.76676	-0.616263	0.00215	0.0168097
128	RPL18A	39.9097	26.0102	-0.617663	0.00485	0.0325378
129	PDZD7	3.72694	2.39232	-0.639579	0.0029	0.0215211
130	AL353354.2	29.0909	18.6408	-0.642106	0.0004	0.00396801
131	PPIC	58.1471	37.2239	-0.643476	5e-05	0.000599891
132	C6orf226	11.1751	7.15018	-0.644231	0.0016	0.0131581
133	NOB1	23.9097	15.2955	-0.644491	5e-05	0.000599891
134	NRGN	25.4255	16.2613	-0.644837	5e-05	0.000599891
135	RPL39	80.8668	51.428	-0.652995	0.00455	0.0309276
136	ZACN	20.3321	12.8737	-0.659332	5e-05	0.000599891
137	ENO3	27.3468	17.3116	-0.659628	5e-05	0.000599891
138	ZDHHC5	27.1585	17.1557	-0.662711	5e-05	0.000599891
139	B3GALT4	5.37553	3.38983	-0.665196	5e-05	0.000599891
140	C18orf56	5.89461	3.67072	-0.683335	0.00385	0.0272356
141	LY96	9.20518	5.72784	-0.684455	0.0018	0.0145206
142	C4orf48	40.9496	25.4016	-0.688932	5e-05	0.000599891
143	RAB26	22.9287	14.1713	-0.694183	5e-05	0.000599891
144	APOC1	20.5849	12.6484	-0.702632	0.00105	0.00926302
145	ENHO	3.05293	1.86817	-0.708563	0.00365	0.026078
146	C16orf93	15.4396	9.42006	-0.712831	5e-05	0.000599891
147	AKAP9	14.4758	8.79695	-0.718567	0.0003	0.00306446
148	SYTL1	2.03395	1.23383	-0.721141	0.00605	0.0389566
149	IL24	8.20775	4.9	-0.744204	5e-05	0.000599891
150	RPL9	65.1049	38.1688	-0.770371	5e-05	0.000599891
151	CITED1	304.399	177.501	-0.778139	5e-05	0.000599891
152	PARD6A	5.01321	2.89703	-0.791159	5e-05	0.000599891
153	GJC2	1.31821	0.760996	-0.792625	0.00175	0.0141588
154	ZNF287	10.5334	6.05943	-0.797723	0.0014	0.0117836
155	FAM167B	14.2154	8.09899	-0.811638	5e-05	0.000599891
156	TOMM34	90.9003	51.6675	-0.815028	5e-05	0.000599891
157	TRIM16L	13.2919	7.54102	-0.817715	5e-05	0.000599891
158	CNFN	8.9994	5.03441	-0.838008	0.0009	0.0081
159	RNF149	54.5364	30.3971	-0.843287	5e-05	0.000599891
160	RASIP1	1.5739	0.876875	-0.843903	0.00285	0.0212168
161	MPZ	9.51424	5.22662	-0.86421	5e-05	0.000599891
162	DGCR6L	33.6913	18.2881	-0.881471	5e-05	0.000599891
163	PRX	1.00228	0.540861	-0.889954	0.0019	0.0151568
164	ASRGL1	9.15661	4.92588	-0.894433	0.00015	0.0016508
165	RSG1	3.03795	1.61428	-0.912204	0.00655	0.0413688
166	GLTSCR2	184.283	97.378	-0.920256	5e-05	0.000599891
167	PMEL	3.56644	1.8821	-0.922141	0.00075	0.0069354
168	SLC9A3R2	27.753	13.8956	-0.998017	5e-05	0.000599891
169	SRPR	77.8028	36.7954	-1.0803	5e-05	0.000599891
170	RPL12	103.034	48.278	-1.09368	5e-05	0.000599891
171	CEMP1	4.98165	1.92462	-1.37205	5e-05	0.000599891
172	ESRP2	2.14776	0.685939	-1.64668	0.0052	0.034507
173	KMO	0.605275	0.160787	-1.91244	0.00815	0.0491952
174	RP11-770J1.5	8.53766	2.16096	-1.98217	5e-05	0.000599891
175	GNL3	429.149	72.8833	-2.55782	5e-05	0.000599891
176	ATP8A1	0.626246	0.0822242	-2.9291	0.0008	0.0073198
177	NAPSA	0.660417	0.0724929	-3.18747	0.0022	0.0171034
178	CIDEB	0.50974	0.00666954	-6.25603	0.00145	0.012124
