# Supplementary material for: PI3 kinase pathway regulated miRNome in glioblastoma: identification of miR-326 as a tumour suppressor miRNA
Source: Mol Cancer. 2016 Nov 21;15:74. doi: 10.1186/s12943-016-0557-8 (PMC5117574; doi:10.1186/s12943-016-0557-8)
Supplement: Additional file 8: Table S7. — List of genes downregulated upon miR-326 overexpression, upregulated in GBM and bearing binding sites for miR-326. (XLSX 12 kb) [file 12943_2016_557_MOESM8_ESM.xlsx]

## Sheet: Sheet1
Supplementary Table ST7: List of genes downregulated upon miR-326 overexpression, upregulated in GBM and bearing binding sites for miR-326
		RNA sequencing		miRWalk		TCGA GBM vs Control brain Agilent		TCGA Agilent correlation
Sr. No.	Gene	log2 fold change	p value	Source	# Algorithms	log2 fold change	p value	R (spearman)	p value
1	ITGB8	-1.63	0.000526	predicted	6	1.2	1.05e-05	-0.21	2.42e-06
2	APOL6	-0.93	0.000526	predicted	5	1.03	1.57e-05	-0.13	0.004224
3	RAB8B	-0.84	0.000526	predicted	5	0.66	9.74e-05	-0.18	3.74e-05
4	SAMD9L	-0.84	0.003054	predicted	4	2.17	5.32e-06	-0.11	0.015334
5	SAMD9	-0.84	0.000526	predicted	2	1.96	1.9e-06	-0.09	0.041978
6	COL4A1	-0.82	0.000526	predicted	5	3.06	1.9e-06	-0.18	5.17e-05
7	TRIM56	-0.78	0.001429	predicted	3	1.45	1.27e-05	-0.11	0.010596
8	ARHGAP11A	-0.78	0.000526	predicted	1	1.7	1.9e-06	-0.11	0.01642
9	CTDSPL2	-0.75	0.000526	predicted	3	0.67	0.000185	-0.21	1.84e-06
10	PRKAA1	-0.68	0.000526	predicted	2	1.15	2.16e-06	-0.16	0.000389
11	CDH11	-0.68	0.000526	predicted	1	1.37	5.58e-06	-0.09	0.037675
12	SOAT1	-0.65	0.000526	predicted	2	1.7	1.9e-06	-0.11	0.011828
13	ESCO2	-0.65	0.000526	predicted	1	3.23	1.9e-06	-0.09	0.046631
14	ETV6	-0.65	0.001429	predicted	5	1.04	1.98e-06	-0.11	0.014498
15	NOB1	-0.64	0.0006	predicted;	6	0.3	0.002116	-0.11	0.01319
				validated
16	PPIC	-0.64	0.0006	predicted	2	2.18	2.34e-06	-0.24	9.12e-08
17	NTN1	-0.64	0.000526	predicted	10	1.11	2.48e-06	-0.17	0.000137
18	EEA1	-0.63	0.000526	predicted	1	0.77	3.43e-05	-0.13	0.002759
19	IGFBP5	-0.62	0.000526	predicted	8	1.53	2.55e-05	-0.23	2.24e-07
20	RPL18A	-0.62	0.032538	predicted	1	1.07	8.33e-06	-0.13	0.004086
21	RCN3	-0.6	0.0006	predicted	8	0.92	6.87e-05	-0.11	0.014854
22	DYRK3	-0.59	0.000526	predicted	6	1.05	5.33e-05	-0.15	0.000886
23	GDF15	-0.59	0.0006	predicted	1	1.79	1.95e-05	-0.24	3.05e-08
24	ACTN4	-0.59	0.000526	predicted	4	0.68	0.000293	-0.23	1.94e-07
25	FKBP14	-0.57	0.000526	predicted	5	1.29	2.04e-06	-0.18	5.09e-05
26	CXorf38	-0.57	0.003791	predicted	3	1.27	1.9e-06	-0.1	0.024859
27	TEAD1	-0.57	0.000526	predicted	8	1.13	3.53e-06	-0.1	0.020362
28	ITGB1	-0.57	0.000526	predicted	1	1.28	2.14e-06	-0.12	0.008348
29	FANCC	-0.57	0.012466	predicted	3	1.86	1.9e-06	-0.1	0.02385
